# Supplementary material for: Rethinking Sesquiterpenoids: A Widespread Hormone in Animals
Source: Int J Mol Sci. 2022 May 26;23(11):5998. doi: 10.3390/ijms23115998 (PMC9181382; doi:10.3390/ijms23115998)
Supplement: Supplementary file 1 [file ijms-23-05998-s001.zip]

Archive with 3 entries (2 files):
- ijms- 1702691 suppl. materials/
- ijms- 1702691 suppl. materials/ijms- 1702691-Supplementary Figures.pdf
- ijms- 1702691 suppl. materials/ijms-1702691-supplementary.xlsx
