# Supplementary material for: Rethinking Sesquiterpenoids: A Widespread Hormone in Animals
Source: Int J Mol Sci. 2022 May 26;23(11):5998. doi: 10.3390/ijms23115998 (PMC9181382; doi:10.3390/ijms23115998)
Supplement: Supplementary file 1 [file ijms-23-05998-s001.zip › ijms- 1702691 suppl. materials/ijms-1702691-supplementary.xlsx]

## Sheet: Table of contents
Table of contents
Supplementary Data S1	Amphimedon queenslandica
Supplementary Data S2	Hormiphora californensis
Supplementary Data S3	Trichoplax adhaerens
Supplementary Data S4	Nematostella vectensis
Supplementary Data S5	Acropora digitifera
Supplementary Data S6	Sanderia malayensis
Supplementary Data S7	Rhopilema esculentum
Supplementary Data S8	Hydra vulgaris
Supplementary Data S9	Helobdella robusta
Supplementary Data S10	Caenorhabditis elegans
Supplementary Data S11	Branchiostoma lanceolatum
Supplementary Data S12	Branchiostoma floridae
Supplementary Data S13	Branchiostoma belcheri
Supplementary Data S14	Ciona intestinalis
Supplementary Data S15	Strongylocentrotus purpuratus

## Sheet: S1. Amphimedon queenslandica
Gene	Abbreviation	NCBI reference	Sequence
acetyl-CoA C-acetyltransferase (mitochondrial-like)	ACAT1	XP_003383265.1	MLAVQRSTRFLVSSGLPAWRSFHQRSNEVLIASAVRTPVGSFRGKLSSLPATRLGSIAIQEAINRAGITPEDVQEVYMGSVLTAGQGQAPARQATLGAGLPISTPCTTVNKVCASGTKSIMMAAQALACGSQDCMIAGGMESMSNVPYYVPKGRPGFGYGHQTVEDGIIKDGLWDVYNQFHMGMCAEDTAEKYEIGRLEQDEYAMRSYRLAAQASETGLLAKEIVPVSIPQKKGKPDLVVEHDEEYLKANFEKFPSLNPAFKKESDGGTVTAANASTLNDGGGACVLVSESFASSKGIQPLARIVGFGDAAVSPIDFPTAPAAAIPKVLASCGLTTNDISLFEINEAFSVVVLANIKILDLDPDRVNVHGGAVSLGHPIGMSGTRIVAHLVHNLQKGEK…
acetyl-CoA C-acetyltransferase (cytosolic-like)	ACAT2	XP_003384087.1	MSLERGVFIIGAARTPLGSLNGSLSSLSAHQLGSTAITAALKRAKVLPEKVSEVLVGQILTAAQGQNPARQAAMLSGIPKEVPSTSINMLCGSGLRTVAMGYQSILVGDADIVVAAGQESMSQAPHAVHLRSGVKFGDASLTDTMMKDGLTDAFHHYHMGQTAENVAKQYSISREEQDRFAVSSQNKTEESQKNGVFKDEIVPVEIKTRKGPVTVDTDEFPRQGTTIEGLAKLKPAFVKDGSGTVTAGNASGINDGAAAVVLASKEAIDGLSCSLPLARIVSWAQCGVDPQIMGMGPVPAVSKALQKAGWNKDDVDLFELNEAFAAQSLAVVKELNIDEKKVNVGGGAIALGHPIGASGCRILVTLLYALKRVGGKRGVASLCVGGGMGIALCIEMC
hydroxymethylglutaryl-CoA synthase	HMGCS	XP_003382956.1	MSSQSASSRVSGKWPDDVGLLAMEVYFPSICVNQTELEKFDGAGSGKYTIGLGQTNMGFCTDREDVNSLALTAVSLLLEKNNVSQQDIGRLEVGTETIIDKSKSVKSVLMKLFPDNTSVEGIDTTNACFGGTQALFNAISWVESSSWDGRFALVVAADIAVYASGNARPTGGAGAVAMLIGPNAPIVFERGLRAVHMEHVYDFYKPNLSSEYPVVDGKLSIQCYLNALDTCYKRYGEKAANGSGYTVEDGDFYCFHSPFVKLVQKSFSRLVLQDYLTNPELKDKYPELEQVRGKTLQETLGDKDVEKLSMKAANDLYNVKTLPSVLLGTEVGNMYTASLYGGLASLLSVKKPSEVSGKRALLFSYGSGLASALYSVRFSLNHSPDSPLSRLMSTLSDIP…
hydroxymethylglutaryl-CoA reductase	HMGCR	XP_019855127.1	MKSSRFTTMSPSELKAKSGKYFGVHGRFCSSHPWEVIVTTVTLTVCVLSMSILSGGKLGVVCGMNKPCQKKSPEEEKADSFLMIIVNSLAVLYLYNQFSNLRKVGSKYLLGIAAIFTIFASFVFGSGIVYFVDSSAAGLSEALPFFLLLIDLSKATALAEFASVSSNRDEVRNNIANGMAVLGPSFSLDTLVEVLIISIGTISGVRQLETVCYFGCMSLIANYLVFMTFFPAALALILEVCPHNPANKTWHIDKLARAMQEGENRKKPNPVVQRVKIIMALGLVVVHIHSRFLSQVTGMSFYLSTAPALVESEGSYQETERVPLHDYLWWKAFHLSADQLVTVGLGIVLLLKYTFYDKTNTISSSQFGSKQMTSSTVGIPSVDGDITTAYFRKRSITIN…
mevalonate kinase	MVK	XP_019856997.1	MAAVKEVLKSVLVSAPGKVILHGEHAVVYGKTAIATSVDLRCYLLLSPRATGDVKLILPDMQLTQTWPISELKKLLSQRIEGTDDDNLQILKRFCNVGENPSMKSLACLVLLYLLTKILHHKMATLTGIDILIYSQLPFGAGLGSSAAYSVCIAAGLLTCCGAITVNKKEANSDIKSHNLPEMMLEYIRERGEGVLLTDAVSSWGEYAKEDLELINKLSYEAETLVHGTPSGIDNSISVFGGAIKFKNGAFKQIDKMPSLTILLVYTKVLRNTKKMVARVRDLHDKYPSVISPLLTSIEEIVLKSETVLAKLASLSEGEPNNELYSTLQDLFTINHHLLNSIGVGHASLDKVHHMTSEIGLASKLTGAGGGGCAIALIPPGFSSSHLSEVKGRLEESGF…
phosphomevalonate kinase	PMVK	XP_003391475.1	MPKVVLLFTGKRKSGKDYVVSKLKEMLKPEDCSIIRLSAPLKKQYSIEHNLDYDRLLDSSPYKEAHRLQMIQWGERKRESDPGYFCRLATEEEDKPVWLVSDCRRLSDVEYFKSHCSTGPAHPSCVLVRVSASDEVRRSRGWGWVGGVDDGPSECALDEVSCDYHVINNGIDEQLDMKLKELKNFIEYNNNG
diphosphomevalonate decarboxylase	DPMD	XP_003383859.1	MAGIELKDRSFTCTAPVNIAVIKYWGKRNEELILPINSSLSVTLHQNELRAKTMITLSSSFDEDQMWLNDKEEDISNPRIQRCLREIRRLATKTCSIDPSYLEGHVQIRSENNFPTAAGLASSAAGYACLVYCLSQVYGLKDVDISVIARQGSGSACRSVYGGFVSWEKGEREDGEDSIAEQVCPDMHWPDLQVLILVVSEQKKTVSSTSGMRTSVETSSLINFRANNVVPARMDEMKQAIKEKDFSTFATLTMKDSNQFHAVCLDSYPPIMYMNDASKYIVQLVTAYNLLYSSPRLAYTFDAGPNAVLFTPGGNIGEILGLVQHYLPPNPGAENYIRGVSAGQAVPPTPSKTTINGIGLLPWKPGSLQYIIHTRVGPGPMTI
isopentenyl-diphosphate Delta-isomerase	IPPI	XP_003385693.1	MIRSLLVRYSLLYRGKTMTTSSGPDLTGVDPTQLQLLSEQCILISPEDIVTGAESKKTCHLNTNIESGLLHRAFSVFLFDRNGRLLLQQRAKAKITFPEYYTNTCCSHPLYRPEELEEDEQLGVKRAAQRKLTHELGIPKEEMPLESFTFLTRILYRAKSCEIWGEHEIDYILFAQRDVSLSVNPNEVQDTRYVTPDQLKELLKDGEKGVIKITPWFRLICDSFLFKWWNSLSSLDSMIDKNTIHNMY
farnesyl diphosphate synthase	FPPS	XP_019851306.1	MASTQASGHFAEKYRQNFLDLFPLLVEELTKEGQDSHQILDALKHLKEVLQYNVPHGKLNRGLMVIGSLCHLLGLELMTPELENKAIALGWCIEWLQAFFLVADDIMDQSLTRRGQPCWYKKTGIGLVAINDSFLIEGTLYLILKNHFKSEPYYINIMELFHEITYQTEMGQCLDLITSPAGDSVDLNSFTIERYNAIVKYKTAFYSFYLPVALAMHMAGISDERSHTAAKNILLVMGEFFQIQDDYLDCYGDPKVTGKVGTDIEESKCSWLIVQALKRANADQRKTLEECYGKNDPSCVKIVKEVYTDLKLEEVYREYEEESYKKLMDTIKEELVGTKLPSGMFHEFAERIYKRKK
protein farnesyltransferase subunit beta	FNTB	XP_003383096.1	MADWRKKFSSLSLSNDGLATKSSQEQERCEASVAKLFKSYRDNPEAEKIYLFREIHIAYLESGIRKLPYHFECLDASRPWLCYWILHSLSLLEHEISQDLTRDIIDFLRRCQSPHGGFGGGPGQLPHLAPTYAAVLALCILGTKEAYDIIDRPSLQLFLSQMHQPDGSFIMHFDGEVDVRGVYCALVPAILTNTLTDDMISGTADWVASCQTYEGSFSAVPGTEGHGGYAFCAFASLLLLKKQNLCDIHQLLKWACHRQMSVEGGFQGRTNKLVDGCYSFWVGGLFPLIYMSLKHSGDKGLQDNLWHFHQESLQEYILYCCQYPRGGLMDKPGKGRDYYHTCYCLSGLSVSQHCFGGNETINITDNKKDLLISTHPLFNIPVDKVDQAMEYFTQAPKIS…
prenyl protein peptidase (CAAX prenyl protease)	ste24	XP_019851377.1	MDYLWICVFLVLGTTFWEALLSWRQRNVYKTVTKVPQELASVLDQETFDKSRLYQLDQSTYSAIYSVYKVLEFMVIIFIGALPLVWDLSIYTCSYFGYGPDYEVLQTYVFIFICLLYSFLSDKPWKAYHTFIIEEKHGFNKQTLGFFIKDSFKSLVLQCALIPPVIAGIVFIVKWGGTYFFLYAGGFVFIIIVILIMTYHDFIAPCFDKYTPLPDSELKTKIEELASSLKFPLKKLYIVEGSKRSAHSNAYFYGFGSNKRIVLYDTLIEKGILPSEDDKKKEESETDDKEEEEKVNEEEEKTTGCNIEEILAVLCHELGHWNFSHTLKLMAMNQVNIFLTFAIFGYFLNQQDMYESFGFSTRPVIIGLIIVTEMIFSPYNILYGFLIVQLMRSYEYQAD…
protein-S-isoprenylcysteine O-methyltransferase	ICMT	XP_003384000.1	MDISDYIPVYEGQLAFITFTITSILLVVLWTSISSVIFIIIEASCVVTLLSLWNPVRISRVILVSHLLGFVFGLGILILQFESESGIQYVGAYLISLSFFHCSEYVITAIHNPRTLSLDSFLINHSKEYVIAAVASWIEYALEYYYWPWIKSLYFISFLGIALVVFGESLRKLAMLTATSNFTHNIQYYKRHGHQLVTWGVYKFFRHPSYVGWFYWSFGTQLVLCNPVCAVAYVAASWLFFRDRIMCEEESLVHFFGQEYLDYQEKVGTGLPFISGFR
prenylcysteine oxidase	PCYOX	XP_019848867.1	MMSEAVLIETSVGDIPQVLDKIRAGFKKRQSWSDFEQKQHALSQLKALKRLFDENMDQITAALKADLNKSEVESIGLELNVVRADIIEAIRDFYKWTAPQYVAKGVANMMDDCYMKPEPHGVGLIIGAWNYPFQLVTLPLVGAIAAGNAIIIKPSELSINTSNLVYDLIPKYLDNDFYAVVTGGADVAQCLLKERFDHIFYTGSTHVGKIVMKAAAEHLTPVTLELGGKSPVIVADDANIDVAARRIMWGKLANAGQTCIAPDYVMCSESVRDRFVDSCKKAAEQFFGKDPSKSSDYCRIVNTRHFKRVTGLMEATKGTCVSEVVTDEDQRYISPALYVGVTEDDPLLKEEIFGPLLPILTVSSIDEAIQFVNEREKPLAFYVFTENSKTFHYISSRTS…
aldehyde dehydrogenase IIII	ALDH3	XP_019855106.1	MVVLADIIEAIRDFHKWTAPQYVAKGMANMMDDCYMKPDLLGVGLIIGAWNYPFHLVMLPLVGAIAAGNAIIVKPSELSINTSNLVYDLIPKYLDNDFYAVVTGGADVAQCLLKERFDHIFYTGSTHVGKIVMKAAAEHLTPVMLELGGKSPVIVADDANIEVAARRIMWGKLTNAGQICIAPDYVLCSESIRDRFVDSCKKAAEQFYGKDPSKSPDYACIINTRHFKRITGLMEATKATCVSKVVTDEDQRYISPALYVGVTEDDPLMKEEIFGPLLPVLTVSSIDEAVQFTMRERSRCLSMYSPKTARLFITYQVALAAALLFKILSSFKLELILFHLAVSVTVV

## Sheet: S2. Hormiphora californensis
Gene	Abbreviation	Sequence	Genome location
acetyl-CoA C-acetyltransferase (mitochondrial-like)	ACAT1	chromosome 4:7751311-7758984:+	GTVAISAAVERAGLTPSQIEEVYMGNVLSAGIGQAPARQAALGQDGILNDGLTDAYTPGMHMGICGEDTATTLSISREAQDEYTKRSYTLSAKAYEDNIHLQVKFDKISSLRTVFAKDGTITAANSSKISDGAAACVLMDSETAAKLGGLTPLARIVSMADSAGAPIKFPIAPVRAMELAMEYAGITVADLARVEVYQVNEAFAVVALACQQLLSIPDEVYNPNGGAVSLGHPIGASGTHPIPLGARLVGTMAHTMEKGQLGLTGICNGGGGASAVLIEKL
acetyl-CoA C-acetyltransferase (cytosolic-like)	ACAT2	chromosome 8:4948600-4951153:-	VVIVGAARTPLGDLNKSLSTLSSSDFGGVPKERPAYMINRLCGSGFQSVVNAAQEIKLGDVVVAGGQESMSGAPHLIKMRTPTAMGHALEDAHVKMPMAITAENLAEQHNISREECDAYAIQSQQRWGAAQQAGVSIDDHPRETSMEALARLRPCFKTSGDGTVTPGNCSSINDGRLLLTLSSGAAACVLMSRDMAQSRGMEPLARVVSSAMVGCDPAIMGMGPLPAIRAALEKVNFGNDQANWVTEDVELFEINEAFAAQSIAVVRELGISVDKVNVNGGAIALGEVDEPTLSTDPLSFSGHPVGCSGARIVVSLLYEMARTNKKRGVAALCVGGGMGVAICLQ
hydroxymethylglutaryl-CoA synthase	HMGCS	chromosome 6:2320627-2323651:+	WPDSVGILAVEVYIPNTYVSHQELETYDNVSTGNYDVGKYTIGLGQTGMGFCSDAEDICSLSLTAVHGLMEKHNIAYSDIGHLQVVGTETLQDKSKAVKTVLMELFVKHGNSDIEGVDCLNACYGGTAALFNAINWVESSSWDGGRYAIVVAADIAVYASGAARPTGGAGAVAMLIGANAVLTLERGGLRHTHMDHVYDFYKPDMNSEYPRVNGKLSIECFLRSLDITYKFQTFHSPYCKLVQKSFARVFYQDYISSDKVIDIQSDYLNRDLEKAFIAHSKDSFERMTTPSLLIPRNVGNMYTATLYSCIVSLKSPEEIVNTRIGAFSYGSGLASSFFSFKVSPELERVRRFCSSLSNIPSFLESRTKVVSPEHFERLMKERELTHHLPNRTPSFEVDK…
hydroxymethylglutaryl-CoA reductase	HMGCR	chromosome 1:4335071-4336813:-	MTDDASILSQLSDGTLKPHQLDALVGPVEAVRLRRLHLLPSTTPSAPWEGYADYERASKSCCENIVGFIPVPLGIAGPLVVNGREFSVPIATTEGALVASLNRGCRAVIFSGGVSCVSSYTGMTRAPLLKFPTAATAHAAMTWVDRNMKELRNQFEMTSNHAKLRSITPKQAGRLLFLRVCAETGQAMGMNMISKGCERMVSFMKEHLPDMTIISLSGEFYISNLSQYFSAGNLCVDKKASAMNWINNRGYNVTCDVTLPSDVISSTLKTTAGALVELNTGKNFIGSSLAGCIGGNNAHSANIVSGIYLATGQDIAQAGTSSMALVHMEEERGGALYVSVTMPCIEVVGTVGGGTVLSAQRASLNLISQDSPVDSATLAEVRELSLMSALCTGDLVKSH…
mevalonate kinase	MVK	chromosome 1:1492298-1494045:+	VRVQCPGKVILFGEHACVYGYPSLVTTVDFLTGLGSSASFCCSLVMGLLQLCGREDVSQEEVNISHLPHQVFHGTPSGVDNTVCVYGGTMRFRRSSSGPPSFTPVHCTSAPRLLIVNSGAAHSTRSIVEQVRAAKDSLGTVFSRIGEIVEGAERCLGEGRDLGDLITENNNLLNKLPGVNNPHTDRIVQICSDYGVAAKITGAGGGGVVIGLLREGVDGASLVRALENAGFKT
phosphomevalonate kinase	PMVK	chromosome 2:2833073-2833582:-	LPSSIILLSGKRKSGKDFAAGEIEKALGTGKCSTLRLSNAIKKEYAELKGVNYKELLTDGPYKELYRQEMIALGEDRRSKDPGHYCRLACEAAPQGQVWLVTDTRRESDIKWFLETYHPTVPILTVRVEAGLDVRSQRGWVWTEGVDNVTSECGLDSFSHDRVLNNDGRD
diphosphomevalonate decarboxylase	DPMD	chromosome 3:891535-892718:+	TITVRTPINIALIKYWGKRDEGRNLPSNSSLSLTLSCEEMFTETCVPPAAGLASSASGYAAMATALKLLYPDLEGYSVSELARLGSGSACRSVLGGVVVWDHGEREDGKDSIARQVFPASHWPELRVLVCVVKKEKKGVPSSEGMKRTVATSGLFSRRLENVPHRLEGLTTAIRDCDFPTFAGIVMRDSSEMHACCLDSFPPIAYLNEASHRIMALVHSFNTPEVRAGYTFDAGPNAFLFTLERDVNEL
isopentenyl-diphosphate Delta-isomerase	IPPI	chromosome 6:6480881-6481513:+	MSKTAIRSLSGVCPVQAASLAEMVMLVDRHDNITGAASKKDAHLMENIRKTGMLHRAFSVFLFNTRNELLVQQRSSDKITFPNLYTNSCCSHPLSSLENERDPVSGIKEAAVRRMKHELGITEVGVEDITLLTRIVYFGSSCETWGEHELDHVLLVKKDITVDGNPDEVKTVRYMGKEELFREMENEREFPVTPWFRIISESMLRPWWDSL
farnesyl diphosphate synthase	FPPS	chromosome 5:8284821-8286545:-	LTRLEESVRYNTTDGKLNRGVAVLHTTNLLGRSDKKEQAIALGWCIEILQQGFLLVADDIMDNSLTRRGKPCWFRKVGLSAINDSILLDSSVYTVAKGSLSNPSLVTWKCSNNQLITLLLLQVTRKTSYGQGLDLESESLALCDFTMDRYSAIVQYKTAYYSFYLPVALAMHLCGHNKPEQLESAKLILLQIGHYFQVEFQVQDDYLDCFGDPKVIGKIGTDIQERKCSWLFITAMASQEEKALLGEIYGLTDDASVARVKELYHKLPLKEKYQEYCNTTYQDISAAIAEDKSGLPKETFSDFLDAIHKRNK
protein farnesyltransferase subunit beta	FNTB	chromosome 9:4982718-4983768:-	KEFSYLRLSTDSIETKTSVEQKNVEDSVENIYQACLIRPRLKDTFPLHKVRHISYLKRGLCQLSENFECLDASRPWLCYWIVHSLNLLGERIPDSQQLKIRDFFSTVQCSTGGFCGNVGHLPHLATTYAAVSAIASLDLTEVYDVIDRPALASFLSTMHKPDGSFTMHYDGELDVRGAYCAAVVSTLTGIKTDEMFENTGRWVASCQTYEGGFGSRPGTEAHGGYTFCALATLILLNKTHLIDKDRLLDWAVHRQMVFEGGFQGRTNKLVDGCYSFWQGGLFPLLHHILSTDHSGMSSKSWLFSQVSLQDYILFCCQYPSGGLVDKPGKSRDYYHTCYCLSGLSISQHSF
prenyl protein peptidase (CAAX prenyl protease)	ste24	chromosome 1:5683983-5685341:-	VNYMYCSLAFVSAEFLFDTYLIWRQRRIVKETESPTEDVKKLMDNDTYSKARWYSLEKINFGIIHDFYSYFETLAVSLLFITPFFWEFAGKSIEYLGYSHELIQSNVFLWQSSIIMAVIHLPWSLYRTFVIEERHGFNKMTLGFYFKDTLKKIVLSNVISSLIMTPLIYLIQWGGDYFFIYAWALVFTFTMAVFFIYMDFIAPMFDTYTPVPESPLKTAIEELASSINFPLTKLYIVDGSKRSNHSNAFFYGFFKNKRIVLFDTLLDETCNPLLGLDENGNKKQFPSGEEEEESEEKKKKGCTQEEVVAVLGHELGHWYLGHVYKPLLINQAVILGMFYLFGVLVKNEQMLADFGFPHGSQPTLMSLTIIFQYMFGPINKVFSILSTQLTRRFEFQADA…
protein-S-isoprenylcysteine O-methyltransferase	ICMT	chromosome 12:1794086-1789776:-	LSFSICNQHIIFPALFKEHKLSYDSFLLNHSTAYHIALVVGLFEYLVTFIYWTGGVVMIAGDAVRKLAMITAAENFDHIVQDTKNEDHKVRIEEEEYYLVQFFRGEYVDYKDNVGIGIPFIKGY
prenylcysteine oxidase	PCYOX	chromosome 9:522790-524726:-	KVAIVGGGVGGASSAFFLRKLLGDDVEITVSLVLYNTINNVWQVYEPGEIGGRVRKVTIGGKSFDSGGTIIHSANQYARKLTEKVGKKLVAAALHTNYNQGLTVNGFVGFVSLAGGMVGNLWRIQEGNYRLPEKVLESVGATVLTEKVGGVVRVQSITKTEDGKFTVTTTTSEDPSSYDAVIIATPLHNAGLTLDSPTPVPPFQRTVATFVEGRLREIVKGTDNPTDILTTESETPSFFSSIGTKGVGENGEKIYKVFSKKPLTENQMNWLFSMVREVKVVDWYAYPHYDVSLPLPPFELDKGLYHLNAIEQAASAIEMSCIGGRNVANLVFSHL
aldehyde dehydrogenase IIII	ALDH3	chromosome 3:4846312-4848739:-	PEPRGVVLIFGTWNYPLQLLLIPLIGAIAAGCCAVVKPTEVAGNAGRVIAKYLELFLDPTCYVEGGVDKAEELLAQKWDHIFFTGNIITPGSSGIGRKIALKAAETLTSVTLELGGKSPCIVDETVDIPTVANRIVYGKVFIIPNDIIVPLYLPAFHASVCVSSISLAYFSMSPTCLDNQLISNNTALPQFMNGGQICIAADYIAVHESKVKELIASLKSSLIKFYGSDASKSPEFCRLVSMAHFRRLKGMLERSGGVVEHGGETDEEGKFVAPSIVSGVDFTSPLMKEEVRQIFGPVLPVITYSNLSDLLETLKRREKPLVTYFFSTHRPSIEAVERELSSGTLSINDTITFVCIPELPFGGVGNSGQGGRYHGKATFDCFTNYKGVHEVPAGMEFAN…

## Sheet: S3. Trichoplax adhaerens
Gene	Abbreviation	Genome location	Sequence
acetyl-CoA C-acetyltransferase (mitochondrial-like)	ACAT1	scaffold_19:306366-308914:+	METLFPFRQNVSVAYRLPPVSSLVYRKDEVVIASASRTPMGSFRSLLASIPATKLGSIAIANAINQAGILNDDVKEVYMGNVCQAGLGQAPARQAALGAGLSESTPCCTINKVCASGMKSIMMATQNLAVGDQDVMVAGGMESMSQVPFLVGRDAPNYGGAMMVDAVVHDGLIDVYNKIHMGVCAENSASKYGISREEQDNYAIESYKRSAAATESGKFASEITPVAVSKRGRPDTVVSEDEEFRKVNFEKFTSLKTVFKKENGTITAANASTLNDGAAALVLMTREAADRLKVKPLARILGYADAAHAPIDFPTAPAPAMELAMRKTGTTKDDFEMIEINEAFSAVVLANIKLLGLDPSKVNIDGGAVSLGHPIGMSGARIVGHLAHRLTPGSKGMAS…
hydroxymethylglutaryl-CoA synthase	HMGCS	scaffold_7:560721-564559:+	MANNGNIGRPQNVGIVAIEVYFPNYYVNQAELEAHDGVAAGKYTIGLGLNNMGFCSDREDINSLSLTVMQRLMERNNLSYDQIGRLEVGTETIVDKSKSTKTVLMQLFKDSGNSEVEGIDTTNACYGGTNALFNSINWVESNSWDGRYAVVVCGDIAIYSVGSARCTGGAGACAMLIGPDAPVVMESRLRGSHMQHVYDFYKPNMTSEYPTVDGKLSLTCYTTSVDKCYQRYKDKAATILNKKITLDTFDKFCFHSPFCKLVQKSVGRITLNDFLIDPERYIAEFPELQNLRDVKIDETYTDKNIEKTFVTVSNNSFKQKTKGSLLLAGEVGNMYTASLYGGLASLFAISSAETLAGKRIGMFSYGSGSAATLYSFRVVDDATNSKLINIINNAADIPA…
hydroxymethylglutaryl-CoA reductase	HMGCR	scaffold_3:3841706-3847786:+	MQLASLFRNHGRFCASHPWEVIVATLTITVSTLSFSLNSNSIAEDLCRNGKSCESHQDKKTRGDVIVLTTTNCLVVVCWLYLQFRALRKLGSKYLLGVAGLFTLFASVVFTLSAIRLLKQDITGLNEALPFFLLLMDLSRARKLAKFALNAASKDEVIEKIGEGMATLGLTITLDTFVESLVIGVGTSTGVKELERMCCFGCISVIANYLIFMTFYPACLSLALEFSHGSSEYRRMWELNRSSIDSSSFKPNPVVQRVKLIMCAGLMLVHFRSRFFGGIDNDQGLSIQSIFSQESSIYEKWWQRVLGMRPEEVIFQYITVGVAVFLVLKYALWEKHDDTGSKLAKEFKKDCNKKEKIVTSNGTVTDAENHTEKLSANEKNTNESSPSVPLKAGREVVAR…
mevalonate kinase	MVK	scaffold_9:2571439-2572773:-	MLRSCIVSAPGKVILNGEHAVVYGKNAIAASLGLRTIAHFTPATDENSIIIELPDISIKRKWSCDTIAAALHLPLGNPLNPSPPTFKQLAALVSLAGTQADTTDNKSLAILTFLFLYAAIIRTSDG
phosphomevalonate kinase	PMVK	scaffold_3:4680913-4681745:-	MSDKVILVFSGKRKSGKDYVTGLLQERLGKANCDLLRLSGPLKKQFAKDHQLDYDKLLDASEYKEKYRAAMIKWGEDMRLANPAYFCNLAIADASTSASVWVITDARRKTDMDYFNKHFNKVLSVRVVCDDTIRIQRGWVFTANVDDAESECNLDDYAHNIIIRNDGNQHELEMQFQSLMERIREM
diphosphomevalonate decarboxylase	DPMD	scaffold_4:3619249-3622551:-	MADRKQATCIAPVNIAVVKYWGKRDENLILPINSSLSGTLSTDQMCAKTTIAISKSFQRDRLWINGKEQDATGKRLQNCLREVRSRCGSEIEGCHYHICSVNNFPTAAGLASSAAGYACLGEYFEYKEGITKIQFTIRQGSGSACRSMYGGFVKWEMGNKSDGSDSIAVQVTPESHWPEMEVLILVVSDKKKGVSSTSGMQTSVKTSKLLKYRAESLVPKLMTEMETAIQQKNYQAFAEITMKDSNQFHAVCLDTYPPIAYMNDISHKIVQLITHFNQYCGEYKACYTFDAGPNAVLYVLAKDVPQILSAVCHYFPCTENHDSYIQGLSNYSDVKEFPKEIENTICLDPIPGSLTGIIHTRVGSGPRVILDDNESLLGGDGLPKC
isopentenyl-diphosphate Delta-isomerase	IPPI	scaffold_3:149006-150177:-	MTKEHQLESLDSEQVKLLEEECIVVNAEDEVIGHDSKRKCHLNENISQGLLHRAFSCFLFNSKGELLLQQRSMAKITFPGYFTNTCCSHPLYCPNELEKENFMGVKRAAQRKLFHELGIKAEQVPLDDFRFLTRIHYKAKSNETWGEHEIDYILFIQRDVEVDMQPNEVMSYRYVSKEELKEILDTADANNIVITPWFRLIAKSFLFKWWDILDSLQTQVDEHTIHRMFEDY
farnesyl diphosphate synthase	FPPS	scaffold_17:956259-959712:+	MADAKKPKLGDNDATLFDQLFPQLVTELTEDGLANDQTVDAIQWMKKSLECNVPGGKRNRGLSVIATARLLVAPQELSDEDIKGALILGWCVEFLQAFFLVADDIMDDSVTRRGQPCWFRNPEIGTIAINDSFMIESCIYKLLKKYFRSQPYYADLLDLMHETTYDTEVGQTLDLITAPSYVDFSRFSIERYRAIVKYKTAIYSFYLPVALAMTMTKNNSEVDYQDARQVLMQMGEYFQIQDDFLDCFGDPKITGKIGTDIEDNKCSWLVVQALSIASEEQKKVLQDNYAKNDQVAVQKVKDLYNELNLKQRYNDYEEQSYTTLSEGINKIANQDLAKALHVFAKRIYKRKA
protein farnesyltransferase subunit beta	FNTB	scaffold_11:2384588-2388187:-	MSRLFGIPDEWKVNDDNFPTASSHEQRIVEKNVAKYYSYQEDLHLIFRIQLFIRQHLNYLNNSLKKLPQSYQCLDASRPWLVYWILHSLDLLKKTPPEEFKHSIIDFLSRCQSPDGGFGGGPGQIPHLAPTYAAICAVCIVNLKEGYQMINRKALQNFLLSLKTPEGAFRLHDDGEVDVRQAATSYLFLFFTGVYCATVAARLTNIANSELFKDTPEWIARCQTYEGGIGSIPGMEAHSGYSFCGFAALVLLGHEEVIDCQKLLRWTARKQMQFEGGFQGRTNKLVDGCYSFWQGGLFPLLNLVLFMNGDESIDLEEWLFDDVALQEYVLACCQHPKGGCFDKPGKPRDFYHTCYGLSGLSVAQHVGNQYKTKRVVGDPENELNPTHPVYNINPSHVVD…
prenyl protein peptidase (CAAX prenyl protease)	ste24	scaffold_5:6114579-6118291:+	MEAVTLSEFLSSINILAVTLTLSWLVMLWDMYLASRQRRVTLNTRRVPADLREMISTEVFEKSRRYSLDKSSFGFYKTLYSQIEMTLFLYYGILPYVWEYSVDLCIRYDFDVTSEIWPSLVFTTLLSLWSLVIGQPWSLYHTFVLEEKYGFNKQTLRFYIKDTLKKLVLTLVLSYIVVAVLIYIIMNGGDYFFIYAWLFVFLFSMFIVFIYADFIAPLFDKFTPLPDGELKTAIEALASSVNFPLKKLFVVEGSVRSAHSNAYFYGFYKNKRVVLFDTLLEDNPLTQKEKESENTDDQKSDIAAETTKEESQKSKESDKNWHKNQIKGCTNDEVVAILSHELGHWKFNHNLKNIVLAQINIFICFYGLNLLIKENAIYTSFGFSSQPVLIGLIIVFEYI…
protein-S-isoprenylcysteine O-methyltransferase	ICMT	scaffold_6:2621963-2623915:-	MANKNGQYEVVGELRIATWGFLIGLGLPLPYIVIASTLPTLIGIVLIAALGILKISNLIYRVRSGGLILVAATFLGLVFSFGLYLVVYGTNLRYLGFYLMSLSFFHWSEYATTALFNAEKLSMDSFLLNHSKEYGIAAVSSWIEYFIELYFFPQLKSLHWLSCIGIIMAVCGEFIRKRSMFVAASNFSHVVATKKASSHELVTHDVYSLCRHPSYFGWFWWSVGTQVILCNPICCIGYAFASWNFFNGRIQDEEAYLLQFFGQEYLDYMSKVGVGIPFIHGLSIKIKVYINIIIYLTLCTFTALEIMGQLLISR
aldehyde dehydrogenase IIIIa	ALDH3a	scaffold_11:401478-405625:+	MDHLVLNLRQTIADSRLSECSSVYQASWREEMMLIESKIVQNARTAFRSGKTQSVDFRQQQLRALLKLTRDHEKEICDAIFKDLHKPYEEALVSEVAFLRNELIAAIQELPQWSKPERVKKPFLHQFDECMIRPEPLGTVLVMGAWNYPFQLLLSPVVGAIAAGNCVIMKPSEISPNTASIVAELIPKYLDNDCYPVIYGGLDVSKATLEQRFDHIFYTGGSAVGKIVMEAASKHLTPVILELGGKSPCIVDDNCNIDVAAQRIAWGKYINSGQTCIAPDYVLCTKAVQPKLVQELKRSIEKFYGEDPKKSADFCRMISLRHLKRVAGLIDENKVAVGGEVDENDKFISPTVVTDVKPEDAIMQEEIFGPVLPIVPVANVDEAIELVNSREKPLALYVF…
aldehyde dehydrogenase IIIIb	ALDH3b	scaffold_110:1809-3884:-	MAFYSGKTRNIQFRQKQLRTLLKFTQDQEKEICEPIFEDLQKPYAEILLSELAFVRNEIVTALQELPQRVESNRVSKPFIHQFDDCMIRYEPLGTVLVMGAWNYPIQECYPVIFGGLNLAEAVLKQRFDHVFYTGGSFVGKIVLEAASKHLTPVTLELGGKSFFKNVKSHMQHNVTAMNNLHQSFFQSVHVSLMTSVISTFLLNASLGGKYVNSSQQRYSTKMSGRIEGSIEKIYGNLGRRVARLIDKKKVAVGGEIDREDKFISPTVLIGTEPNDPIMQEEIFGPVLPIVNIATVDQAINLVHCR

## Sheet: S4. Nematostella vectensis
Gene	Abbreviation	NCBI reference	Sequence
acetyl-CoA C-acetyltransferase (mitochondrial-like)	ACAT1	XP_001638719.1	MSEEVVIVSAARTAIGSFRSALCSVPAPKLGAVAIKHAVERAGISPEQVQEVYMGNVCAAGMGQAPARQAALGAALPISTPCTTINKVCASGMKSIMAAAQSLMCGSQEIMVAGGMESMSNVPFYVSREAPTYGGHKMEDGIIKDGLWDVYNQFHMGVCAENAASKYNITREEQDDYAIHSYRRTAAAWDAGKFKQEVVPVNIPQKKGKPDIVFEEDEEYKKVSFEKFPSLKTVFKKENGTVTAANASTLNDGAAAVVLMTREAAEKNGVTPLASIVAFADAAVAPIDFPIAPAAAIPKVLRLAHLRKDDIDMWEINEAFSAVALANIKILDLDPSKVNIHGGAVSIGHPVGMSGARLISHMTYNLAPGALGLAAICNGGGGASAMILRKL
hydroxymethylglutaryl-CoA synthase	HMGCS	XP_001628162.1	MPDDSSIAPRGWPENVGILAMELYVPKTYVSQERLEEFDGVSKGKYTIGLGQRGMGFCSDREDINSLALTVVQNLLEKKHLDPNKIGRLEVGTETIIDKSKSVKSVLMQLFEDSGNTEIEGIDTTNACYGGTQALFNALSWIESSAWDGRLAIVVAADIAVYAAGNARSSGGAGAVAMLVGPHAPLVVERGLRGVFMQHAYDFYKPDMTSEYPVVDGRLSIKCYFNAVDQCYKAFTEKTAKVENKDSVGLEDIDYVAFHTPFCKIVQKSLARMYLADFLKGYRQGTRKDEQSLLHPYRDIKLSETFQDENLAKEIEKASVKASQGVFDAKARPCTHVAQDVGNMYTPSLYGSLVSLLNSVPASQLAGKRIGMFSYGSGLASAMFSIRVSPKSSPSSPLT…
hydroxymethylglutaryl-CoA reductase	HMGCR	XP_001629283.1	MEKRGIKGLFHTHGFLCASHPVEVLLLCITGTVCLLTLSIYDATHFETSEGRLSVPVQNGKVPLPTGIHVHVSTTSYFLALLCVFLQCKKLLNTGSRYLVGIVSIFSVFSCLVYTSVIGNIFGGELAVLREALPFFFLLNDFFAVGTLAKTALLANSYEDTPIKIAQGVSTLGPSMTLNTLVGTLVIGVGTLSGVEELETASNFGCLALLTHYLIFMTFLPACLSLFLELCDRGKNAPQWLDGVDYTPDVHEHVPNPLLQHVKIIMSAGLMFVHVHSRLIKPHQGTGLGVSHQQDSDDWLSRFLLVLAVVLALLVATKYFYNEKDDSTPLLESEETAKSRATSMPVIQTCHSPNADRLLPGVTGIVRKRRSTFTIGDGEFLGKEIIGSISENLQKDLLP…
mevalonate kinase	MVK	XP_001630328.1	MYRTKLEYIIMAGRYFGSSTIFILFLLFTVSIKTQKSSTSLLKRSSVLICNGLDRKDFPGRNSLVKRFPRASPTSPYLKSLAGLQLSYTFLCASYLLLLAGDISTNPGPRKAIELCGVCGKGCRSTQKAIECEECEKWFHAKCVRISNMEFKDYAKNPSLYWACSTCIFPGEISINETTFELPSEGTGNSPADDDPLQDRNLMGNIQLDPVEPGAEGIPENTELERLRNQHKKELLIAHLNINSIQNKFEELCKIIKDLQIHVMFISETKIDSSYPDSQFSMAGYSLYRNDRKKGGGGIMALISTALVKKRLKINKNYKTVETLAFEIKTNKGNMVILGIYRPPTLLCGNYRLELENELSELCNWASLQANFVVVLGDLNLDRLKPEKPEGKLLLDLEA…
phosphomevalonate kinase	PMVK	XP_001635081.1	MAAKPFAVCILSGKRKSGKDYVAERLKILLGKSNCEILRLSGPLKREYARIHKLDYQKLLDSSDYKEKYRKDMIKWGEEKRNAEPYYFCELAAKMAYRDAQSETKLYWLVSDARRITDLQFFQQHYPRVVHVRVTASDDVRMRRGWMFTNGVDDAESECGLDDVIFDVAIINNGDNEQLENSLASLKDKLTA
diphosphomevalonate decarboxylase	DPMD	XP_001628780.1	MADDLETSAKRQKTEQIFRVTVKAPINIAVIKYWGKRDEELILPLNSSLSATINLDELCTTTTVVARRDNPQDSLWINKREQPIAESPRIQKCISKVRQLAKENSPERWQELRNYGLCIYSKNNFPTAAGLASSASGYACLVLALSKLYHLDMELSSIARQGSGSACRSMYGGFVKWEAGCRPDGTDSIASQIVDEKHWSTLRILILVINDERKANPSTSGMRRSTETSELLQFRAQKCVPKRMENITKAIKERDFHTFAEITMKDSNQLHAVCQDTYPPITPPYMNSTSHLVVQLVTAYNNNHGNNKVAYTFDAGPNSVLFTQEGDLPELVALIKHFFPPASGKSFVQGIPIPDSGIEKGLLNAIGMDPNPSSIKYVISTKVGRGPILINDNKDHLLD…
isopentenyl-diphosphate Delta-isomerase	IPPI	XP_001628003.1	MAHEGDLDVTQRRLLEEQCILVDTDDNVQGCATKRECHLKENIVEQGLLHRAFSVFLFNSKGDLLIQQRADTKITFPGLFTNSCCSHPLYVESEMEENECLGVKRAAKRRLEYELGIPQKEVTLDDFQFLTRIHYKASSDKIWGEHEIDYVLFIQKDVTLAPNLNEVQLCEYMSQGQVRRLLSDSNQDDKVKVTPWFKLIGKDHLFHWWNNLGNLKTLQDHSTIHRM
farnesyl diphosphate synthase	FPPS	XP_001633044.1	MSDSAKPKKSRKLTSDDWKLFDDAFPGFVNDLVQEEENDLAIGDSIKWLREVLEYNVPGGKRNRGLSVIGSLRHLIREEHFTDEHLRVALLLGWCVEWFQAFFLVADDIMDQSMTRRGQPCWYRQPEVGNIAINDGIMIEQTVFRLLKKHIKHQSYYVDVVELFHEVAYLTSLGQSLDLRTKPGENFEGFTLDRYRTIVKHKTAFYSFYLPVALAMFVAGIKDEASHANAKIILLEMGEFFQIQDDYIDVFGDASVTGKVGTDIEEGKCTWLVVQALKRANAQQLTIIKENLGINDIEASAKVKRVYRELNLEQVFHEYEEASYQRIIDLISKHSGDLPDEVFLDFVRKIYKRKK
protein farnesyltransferase subunit beta	FNTB	XP_001637928.1	MALHSNKSVGELRFKDDGFPTATSKEQQAVELKIAKNYYSYLAVMDLDPEIPLIRQKHLNYVRRGLVRLSDSYECLDASRPWLCYWMLHSLKLLGEEVPLQQVSDIVGFLRRCQHPEGGFGGGPNQVPHLAPTYAAVCALSILGTEEAYNVIDRPALYNFIMRCRNLDGGFRMHVDGEVDIRGAYCAAVSASITNILTPELFAGTADWLKSCQTYEGGFSGEPGLEAHGGYTFCGFACLVLLGKEHIVNLKQLLRWAVNRQMKAEGGFQGRTNKLVDGCYSYWLGGLFPLLHSVLEAKQDNAISQEKWMFDQVALQDYVLVQCQYHAGGLIDKPGKSRDFYHTCYCLSGLSVAQHFMLGHRMNRNIVGGEHNLLKPVHPVYNICIESAVEAKKYFKSLP…
prenyl protein peptidase (CAAX prenyl protease)	ste24	XP_001623710.1	MVDVFSAVFVFLWLVYLWESYLSYRQHKLFKETEDIPVELKDVLEKDTFEKARKYQLDRSTYGFYHGIYSQIETSVILLLGGIPFLWNISGNLIAKFGFTTEYEITHSMSFLICAVIFSTITDLPWSLYSTFVIEERHGFNKQTLGFFIKDSIKKLVVMMAIMLPVSAGLIFIIKWGGQYFFLYAWLFTIFITLVIVTVYLDYIAPLFDKFTPLPEGALRTAIEKLALSIDFPLTKILVVEGSKRSSHSNAYFYGFYKNKRIVLFDTLLAESPTKKDEDEISGKDNDSKTDSSSEHKQKGCSNDEVLAVLGHELGHWSLSHNLKNLIISQFNTLFCFLIFGILMHEKVLYEAFGFNSQPVLIGLIIIFQFVFSPYNELLGFLMTILTRRFEFQADAFAK…
protein-S-isoprenylcysteine O-methyltransferase	ICMT	XP_001639966.1	MASIGLPRDGKVALLSFIAYFTLTLTLTGRQSLESIWNFSTSLFFLALGLSVTFITPHSGVAKRAGFLGSVFGISVVLIVNSSILRYLGWYLASLSFFHFSEYMMVSIYNPRTLSMDSFLLNHSPEYKIAAVASWMEFAIERLLFPGLKGYFLISFVGIVFMIGGDFVRKLAMITAKSNFTHLVRYHRVDEHVLVTGGIYAWCRHPAYVGWFFWSIGTQMTLCNPICFVGYAYASWKFFKERIFEEEILLLQFFEQEYVKYQKKVGTGLPFIKGCILDDFAKDK
Prenylcysteine oxidase	PCYOX	XP_001633077.1	PVRVAIIGAGIGGSASAFFTRELLGSSAEIDVYEASNRVGGRLDTVEVAGQRFEAGGSIIHSANQHMQSFVSELGDNENSSLLGIYNGTAFVFMGSRWKIVNYAKLIWRYGFDLITMDNWISKMLKKFGTIYTLQNEGKCFTSVQELLKAMGGDEFIAMTKTTTRDELKKLGMKDRTIDELVTTVTRVNYGQDTSLNAFAGSVALAGTGGSLWAVQGGNYQVCEGLLQKSQVTLYKETKIKEIAKNPGKKSPIYTLTSDKGVQKSYDVVIIAAPLDIDTYYLSCPKCSSWPKQGSPGAFWQTIANFYSTPIDYKHFGLASMGDVPEFIGTTKDSKNYFNSIGAQFPVDGDKPKMISVRKVFSRELLTADQKRDIFPTWKDGDSKTVPWLAYPDLKPAEH…
aldehyde dehydrogenase IIII	ALDH3	XP_001629556.1	MAGTSEQIAAIVKQARDEFRSGKTREYEFRRQQLKNMVQLLDKHEDEIVAALKKDLCKPRQETVIAEILLAKNDAILALEKLSEWMKPQPVETGIVNKMDTCYIKNEPLGVALIISAWNYPVQLIFLPLVGAIAGGNCAVLKPSEVASATAQLVADLVPKYLDPDCYPVVNGGVPETQQLLNQKFDKIFYTGGSAVGKLVMAAAAKNLTRVTLELGGKSPCYIDEDCDMKTVARRICWGKFTNSGQTCVAPDYVLCNPGIQSKFIKSMKETLYEFYGEDPHDSADYGRIVNDKHYNRLKALLTRGTIVLGGDTDDKERYISPTILTGVKPSDPVMENEIFGPILPIVSVDSLDDAIDFINDRDKPLALYIFSNKQESIKRIQENTSSGGFCANDVVIHA…

## Sheet: S5. Acropora digitifera
Gene	Abbreviation	NCBI reference	Sequence
acetyl-CoA C-acetyltransferase (mitochondrial-like)	ACAT1	XP_015764017.1	MAAFAASRFSSLEVSRCLGWSATRKYLSSASKLHEVVIASAVRTPIGSFRSSLSDVPAPRLGAIAVKAAIEKAGIGDSIYNDKKNYVIRLQDLPLRTSVFVYNTKPTFLTPARPVTLFLFLCMLTTSGLPVSTPCTTINKVCASGMKSIMLAAQSLACGSQEVMVAGGMESMSNVPFIVGRDAPKYGGHLMEDAIVKDGLWDVYNQIHMGNCAENTAAKLKISREEQDEYAIGSYQKSAAAWEEGKFNSEVIPVKIPQRKGKPDLVVSEDEEYKKVSFEKFTSLKPVFQKENGTVTAANASTLNDGAAAVVLMTRQAADRLGVKPLASIVGFADASVAPIDFPIAPAAAMPKLLEQTGLTKEDIDMWEINEAFSAVAVANIKLMELDPERVNIHGGAVS…
hydroxymethylglutaryl-CoA synthase	HMGCS	XP_015747766.1	MPVENCSSSGQRWPENVGILAIEVYFPYTFVNQEKLEEFDGVSKGKYTIGLGQKNMGFCGDREDINSLSLTVLNKLMERNSLNPMDIGRLEVGTETLIDKSKSVKSVLMQLFEESGNSSIEGVDTTNACYGGTQALFNSLAWVESSAWDGRLAIVVTADIAVYAAGSARSTGGAGAIAMLIGPNAPLVMERGMRSVHMEHAYDFYKPNMSSEYPIVDGKLSLQCYFRALDQCYHGYKEKGRTLYSNPHFNLDDVDYAIFHTPFSKIAQKSFARLMFHDFLYSTKGSGSVEERYQALAEYRNLKLEETFQSEVKAKEIERASMKCSQKIFDRKVLPSLYLAREVGNMYTPSLYGCLASLLFR
hydroxymethylglutaryl-CoA reductase	HMGCR	XP_015765211.1	MSRSGISSLFYTHGKLCSYHPVEVLLVCITGTVCLLTLNLYDATHHFASQQNEASGEKISFPVALHVGPTSYFFALVCIYLQCKKLIQQGSSYVFGFVSVFAIFSCIVFSSVIANLYGRDVWIIREALPYFFLLSDFNTASSLVRHTLQSSSYDGVHVRIAEAIAHQGPIITLNTLVGALVIGVGTLSGVEELETICQFGCLSLVTYYVIFMTFLPACLSLFLELCTGRGQGNPRWQIPSKGLPAEDLEPNPVVQGVKLIMSTGLMLVHMHRWFLLRSENYEGSHGMSSYVEDRWFRRFLAENTEQIIFAVFAAGLATRYILSYKDERTDDQVEKKPAAITEDEQVYPTRDTRDQVGCNVKSHTTDGKEQCTDCNQPSGKSVAYGTSANKRLKGNFLSR…
mevalonate kinase	MVK	XP_015756456.1	MDLFSLNAQSNLNPDRNLENQHIRSKYFSPYNFSMLKDTLTRTENKISFSMLHNNVRSLRRNLENFQTHLLDELDHDFSVIGVTETKITNMTKLDFNPQIPNYQFEYVPTPLSCGGVGMYVSNSLNYTILEKTSNEAFQALWIEIDFLHCKNIICGVIYRQHNSPEQFQTYFDSTLEKLSSLDKPIYIMGDFNIDLLKSESNDFSHNFLISMQSYSFLPVIDKPSRVYNDSATLIDNILVNRLDSQLSSGNIVSDISDHFSQFCFIHSLPLRSRYLIKKQLYVVSPRVLYLVRFFS
phosphomevalonate kinase	PMVK	XP_015758398.1	MADYDEHLQHPKVVFVFSGKRKSGKDFVAKKLEESLGCDKCVTIRLSGPLKHEYARQNGLDFHRLLDSSTYKERYRQDMIRWGEEKRIVDPSFFCRLAIKMMISESCNKNYRVWIISDARRKTDVQFFKENYHKVVNVRITASERTRESRGWIFTSGVDDAESECGLDEEEFDVVIQNDGDEERLNYHVMCLQNYVCPP
diphosphomevalonate decarboxylase	DPMD	XP_015779074.1	MADEDEEKRRRTDIIQMVTCQAPVNIAVIKYWGKRDEELILPLNSSLSVTLGIDELHSITTVAVGPDFCEDCLWLNGRKHDIAEMPRIQKCLSKIRELSKCNPPNCSLSYLKDCYIHICSENNFPTAAGLASSAAGYSCLVFALSRLFQVDCEISEIARQGSGSACRSIFGGFVAWDKGELADGSDSIAKQIASQDHWKGFRVLILVVSDQQKGIGSTEGMKRSVETSYLLKLRAEFCVPQRMEVMKNAILERDFGKFAETTMKESNQLHAVCQDTYPPITPPYMNSTSHRIVQLVTEYNNFYGFPKVAYTFDAGPNACLFLMEKEVPEVLSLVKYYFPPGTDQGFVRGIEVESQWNLPKSLLNSITLEPAKEAVKYIISTKVGSGPIELGPGESLLNE…
isopentenyl-diphosphate Delta-isomerase	IPPI	XP_015766351.1	MSGKALLTRTVALLRQSSILLSKNFHATGQKSMVIDSTQEKLLEELLIMVDESDAVKGYETKRDCHLKRNIVEHGMLHRAFSVFLFNKKGELLMQQRSDEKITFPGYITNTCCSHPLHNDEELEEYQNIGVKRAAKRRLSYELGIPDDEISLEDLRFLTRIHYRAGSDKLWGEHEIDYVLFMQKVSLQPRANEVKDCWYASQDQIRELLQKTSEDPKTLVTPWFKMIADHFLFTWWDSLNDLSRFENDKEIHRMPGIASI
farnesyl diphosphate synthase	FPPS	XP_015765295.1	MDESLTRRGKPCWYLKAEVSNIAVNDFLLIEATIYKLLWMHVREKPYYIDVLHLFHEVTYQTATGQTLDLITQPGENFENFTLERYKAIVKFKTAFYSFYLPVALAMYMAGIKDASSHDNAKVILLAMGEFFQIQDDYLDCYGDPAITGKVGTDIEERKCSWLVVQALNRISDKQMQILKDNYGVKNSTASDKVKKLYNELELKKLYQEYEEESYQQILQLIARKSENLPKDMFLEFVKKIYKRDK
protein farnesyltransferase subunit beta	FNTB	XP_015756031.1	MAYHSVKTIDDLRFKDDGLSTVTSEDQEKVEKTVAKNYSAFLKVADLDPEVPLFRQKHVHYLKRGLHHLSEAYECLDASRPWLCYWILHGLELLNEPITPEESFHTSDFLRRCQDPLGGFSGGPRQLPHLAPTYAAVCALCILGTKESFDVIDRPKLKSFLYSCRTPEGAFIMHRDGEVDIRGAYCAVVAAYLTNIMTPDLFDGTAEWIAKCQTYEGGFSGEPGLEAHGGYTFCGYAALILLGKHYLIDNKKLLRWVTSRQMRLEGGFQGRTNKLVDGCYSFWQGGVFPLIHSVLSASENASSLSNEHWMFDQVALQDYLLINCQLHQGGLIDKPGKSRDFYHTCYCLSGLSVAQHFVTNHHANLNIIGGKENMLAPLHPVFNIGTQCASHAVDYFRKL…
prenyl protein peptidase (CAAX prenyl protease)	ste24	XP_015756895.1	MVDVLLAVVLFLWLTYVWENYLSYRQHKVLKYTEDVPDELKDVLDHESFEKARVYQLDRSSFSFFSGAWSQIETTLILLLGGIPFVWEISGVVISKFGYTREYEITQSLVFMLLAMLFSTITDLPWSLYSTFVIEEKHGFNKQTLGFFLKDLLKKLAVMTAISLPLVAALLYIIKWGGEYFFVYTWLFTLVVTLVGILHATSSVFSFKYARLINQKKKVKMKPRLSKGNQVNIFFSFMIFGYLMHNKTLFASFGFPDSQPTMIGLMIIFQFIFSPYNELLGFFMTALSRKFEFQADDFAKGLGFAGYLRSSLVKLHKDNLGFPVADKLYSAYHYSHPPLIERLRALGPKQD
protein-S-isoprenylcysteine O-methyltransferase	ICMT	XP_015777773.1	MVAIYSPDKLSVDSFLLNHSPEYQIAAFASWLEFALELWLLPQIKNIFIVSSVGLLLMVGGDALRKLAMITAASNFTHLIQTKKDKNHVLVSNGIYGICRHPGYAGWFWWSAGTQVTLANPVCLVGYIWASWKFFEDRIHDEEITLIHFFGDEYIEYQKNVPASGVPFVKGFNVTALAEKDR
Prenylcysteine oxidase	PCYOX	XP_015764012.1	MGILVLDNFSFSLSIGLKKLKSSEADSLLGIYDGEEFLFYGSRWRILNFIKLIWRYGLIDLYKMNNFVTNMLKNFSNIYTFQENEQAYTTVPDMLKAMGGDQMYEYTQQTTRETLEKVGLNPTLIDELVTAVMRINYGQDVTLNGFAGAVSLAGSQGGLWSVEGGNWKVCKGLLLSSKTTLYMNTRIEEVLKNNGNSGEEVYYTLKGEGQIPNKRYDILIVAAPFEIPDYFFDCKDCKNWPSLKRLGRFWRTIASFVHGRVNLTHFRFETTYEVPDVIGTSENPKNYFNSIGKQSPCENRTNLDVEETPIRKVFSRSDVSASQLNELFSQVDEMKVVPWLAYPHYTPPEKFWSFVLDDGVFYINAIERSASAMEMSAISAKNAALLAHQYFTARASSSQ…
aldehyde dehydrogenase IIII	ALDH3	XP_015753577.1	MSESEERMTAAYKKARDAFRSGKTRDVEFRRYQLRRLLMLMEENEDEIAEALAKDMRKPRMEALLSEFLIVKNDIANALNHLSEWVAPECPEVSMLNKMDTVFSVSEPLGVALIIGAWNYPIQLTIMPLTGAIAAGNCAIIKPSEISAAAAQLIEKLIPQYLDQDCFSVINGGVEETQYLLNKCKFDKFFYTGGSAVGKLIMQAAAKNLTRVTLELGGKSPCYIDKDSDLEVAAKRLCWGKFANSGQTCVAPDYVLCHPEIQESLISQLKETLFDFYGEVSEQSSAFATQCLLGFHFFRRLKGLLDNGKCVIGGDTDASQNYISPTVLTGVKPTDPIMENEVFGPVLPILDVESLEDAIDFINDRDKPLALYIFSNDKSKIEKIMNSTSSGGFLANDTV…

## Sheet: S6. Sanderia malayensis
Gene	Abbreviation	Genome location	Sequence
acetyl-CoA C-acetyltransferase (mitochondrial-like)	ACAT1	Sma_001367-T1	MVFFNKYSQRLPSLNWIRKLSSQRTLDNVVIVSASRTPIGSFKSALASVPCPKLGSIAIKSAIDKAGIEPHHVGEVYMGNVLSAMAGQAPARQAALGAGLPETTPCTTINKVCASGMKAVMMATQSIATGCQDVMVAGGMESMSNVPNYVSRDVPAYGGFQVHDGILYDGLTDVYNKFHMGMCGENTADKKNISREMQDEYAISSYKRSADAWKNGVFANEVVPVSVPQKRGKPDLVVSEDEEFRKANFDKFPSLRAAFKKDGTVTAANASTLNDGAAALVLMTAQAANSMNLKPLAKVIAIGDAAMAPIDFPLAPTDAMIKAAVIRIFSIGKDVQVVQCRKIAHGRLDLWVKLCAFFEF
hydroxymethylglutaryl-CoA synthase	HMGCS	Sma_011455-T1	MSQTQQDKWPENVGIVAIEVYFPSTYVSQKELEKYDCVSEGKYTIGLGQQAMGFCEDREDINSMCLTAVKGLLEKNKVAMSHVGRLEVGTETIIDKSKSVKTVLMQLFEESGNTDIEGIDTTNACYGGTAALFNALNWIESSSWDGRYAVVVMGDIAVYAEGNARCTGGAGAIAFLVGKDAPLVIDRKLRGSHMQHVYDFYKPDMVSEYPVVDGKLSIKCFLNALDKCYERYLKSAEKHLGNDKKISTLEDVDFFIFHTPFCKMVQKSLARCMFQDFLNQKDETIKESEDKYADLLKYRGISLRETLENDVLYKEVERSSVKCSNNLFNRITKPSLLLAQNIGNMYTPSLYGGLVSLLISIAEEDLINKRVVLFSYGSGLASSMFSLTICPDEVHRLKL…
hydroxymethylglutaryl-CoA reductase	HMGCR	Sma_013694-T1	MSDIQGIFLHYGISLFSEASLEGLVLGFGLFSGIAELHLLCSVACLAILTSITSCLILLPSITAICTQLDLGESVISGNQSKLSSTADDLKVYRRALSTGAHAYDNRSNPVARHVRFIMGGCLSLVHIINFAWFILGKENQRKERLHWISTEQLFASALVANFAWKYLVHELNESLQSAAATERSRNISTNRLSSLNCQTTCNQADTTTSTTTTTTRRMNSWEKKGVELLTDEEIVPLIESKEIPMHSLETLLKDFERAVKLRRDVLGRKLRLNSSALNQLPWEWMDYSKVHGVCCENVIGYCQIPVGFVGPLILDGKPMYVPMATTEGCLVASTNRGCSALRASGGVSSFLLGDGMSRGPVVRFPSARDASEVKYWLENTDNRERVEEIFNLSSRFTE…
mevalonate kinase	MVK	Sma_028438-T1	MVITNTFPCGICHKKILAHAKSVYCNHCNFWVHIKCNDISNSEYEELQKEPDDVPWFCSNCTKIMFPFGQLDKNELINLYDFDFPSFVDSLPSFEITSGLSNLPNLDDYDIDEHLPSSVNSSYHTLQELSSLSSTETDFSIFHMNARSLSLHFDELVSTLTTLKTNFDVIGVSETWNSFANPIKTNVEIPGYSCFPCQSHSQNGGVALYVKSGLIPTPRPDLGKDSTNFEAVWVEVENRNGKNYLLCCLYRHPSSDLDNFNEYLHEVLSIPAVSNKQVFILG
phosphomevalonate kinase	PMVK	Sma_020427-T1	MDLKEKGIVILLISGKRKAGKDFIAEKIYQRLGIGISLILRISAPLKSEYAKMHSLEYDRLLDSSHYKESYRLAMVKWGEEKRRCEPEYFCKQLIPEGIKSGKLIWIISDIRRRTDIQFFDQFDNVKLRITANEDTRLKRGWNFIPGIDDSETEVDLDSYKHWDFVVENNGDMINLEKYVHDICNHLCFKLKKNKP
diphosphomevalonate decarboxylase	DPMD	Sma_025663-T1	MTDMKQVTHKAPVNIAVVKYWGKRDETINLPLNGSISITLGLNELCAKTTAAYSTKFTRDRLWLNGREEEIEDNSRVQNCLKEIRRLASKRHLDQDSDFVKDKKVHICSENNFPTAAGLASSAAGYACLVSTLSSLFGISSDVSYIARQGSGSACRSMYGGFVKWNKGEHDSGLDSISVQIAPENHWPELCVLILVVNDHRKAISSTIGMQQSASTSEFLKFRVSDIVPRRLEEMQKAIASKDFPSFAELTMKESNQLHSICLDTFPPITYLNQTSHRIIEFISTINDSLNVMKAAYSFDAGPNAFIFTTDDFVDTLTCLMGKYFGFGHVISHDESFIRGIPLHMASNDSIDDEILKGFERKNFLPSTGELKYIISTKCGGGPKELGIGESLLDNFGQP…
isopentenyl-diphosphate Delta-isomerase	IPPI	Sma_005341-T1	MSISLRIVSYKLGLSNRLLITMLKRTKRQATASFSASATNIPDLNDYHKSQTGQLDDQCILVNENDQIIGTASKKDCHLSGAAANDGSTTTAGGLLHRAFSVLLFNTKNELLLQQRSSLKITYPLHYTNTCCSHPRANEAEMNEVENAGIKVAAQRRMNFELGIPEDQLPLSDIHFLTRINYNSPAGQGWAENELDHVCFIQKDVDIQLNYDEVADARYLNQDSLCEFMLNADKKGILITPWFQWIYTTFLDKWWNHLAKGQSELLELKTDKIWRAGFIG
farnesyl diphosphate synthase	FPPS	Sma_022927-T1	MATVNNFEKYRDSFMSCYSKMLDLALTEEDKIAELREPCEWIRKSFEYNSKGGKCNRGLMVPVCLEYLKGRQLTDDEITNANYLGWCIEFLQAFLLVADDIVDRSELRRGKPCWYKLPEVGLVAINDAFIIESVVYHLLYVLFGRENYYIKLVNHFHQVNYKTVIGQHLDLLTSQSGKSVNFDALKIERYNTIVKYKTAYYSFYLPVALAMTMAGVEDEKSFSEAQSILLEMGEYFQIQDDYLDCYGDPAVIGKVGTDIQEGKCSWLIIQVLQRTTEEQRRELKLQENYGVDDMKCVEHIKKIYNDFQLPKLFEEYEEEVYGKILKLIENNCNSLPKEMFLQLVRKIFKRQK
protein farnesyltransferase subunit beta	FNTB	Sma_023827-T1	MALSGVLAGLTEKMKYQDDGVETETSINQIQVEKSLIKCYAAFSDVKDMNPQIHLFRDRHIEYLKKGLHHLSSSYACLDASRPWLCYWILHSLELLDVPIDCKDAENIAKFLDKCQDPNGGFGGGPGQLPHLAPTYAAVCALCILGRYWEGAYNIINRKMLKEFLKYRRTPEGAFTMHRDGEVDIRGAYCAVVAARLTNIADGLFEGTADWLASCQTYEGGFAGMPELEAHGGYTFCGFAALALLGSEQKIDIKGLLRWLVNRQMQLEGGFQGRTNKLVDGCYSFWQGGVFPIVHSVLQMYGDENVSQREWMFNQRALQEYVLIGCQMFNGGLIDKPGKSRDFYHTCYCLSGLSVAQNFIGDNSDNTNAIGVKKNLLKPTHPTYNIGLDSTYDALEYFN…
prenyl protein peptidase (CAAX prenyl protease)	ste24	Sma_001710-T1	MSETPRFHLPKWLSNNFKNFDNYLKMEPILIATLVFMWIMFLWELYLGYRQYNVYKTTKEIPVELKDHLKKETFEKSRCYEMDKSKLGFFSGIYSQVEATLILTLGGIPFLWKVAGSIITSFGFSSDYEITQSMVFIMLCVVYSTITSLPWSLYGTFVVEERHGFNKQTIGFYFKDLVKKLILTSLISLPVTSALIWIIKAGGDYFFIYTWAFTLAVTLFLMTIYHDYIAPWFDRFIRLPEGPLRSAIEKLAASIDFPLTKIFVIEGSKRSAHSNAYFFGFFKNKRIVLFDTLLKESPFEKERLEEEAKKKKEKEEDEKKIDEGEDAEEHKEEQNQDSQEQENPEIDGAEILSDAGKVDGNMESAKSDKGCSDDEILAVLGHELGHWKLNHTLKHLLIG…
protein-S-isoprenylcysteine O-methyltransferase	ICMT	Sma_020097-T1	MLCREGRVALVSFMIFAVLVLYYLSDIKFYLHAKSSWKFPCLGFLSAAGLTFFMPHPDVARRSAFIGTVLGCGCVVALLSIAWRPLGFYMIALAFFHLSEYILTALYNEDTLNCDSFILNHSLEYQVAVLSSISEFCIEMLLFPAMKLNWLSRLLFVIGILVVIGGEACRKLAMITAKSNFSHIVQSRKIRGHQLVTDGVYQISRHPSYFGWFYWSIGTQVMLFNPICAIGFAVASWKFFHERIRNEEFLLIKFFGDEYIKYIKNVPTRIPFINGLEQEVKDLKF
Prenylcysteine oxidase	PCYOX	Sma_023050-T1	MWRARLRHIPRLGQFLGLSLVGGIGLVGLSFAQQHVEDSNDENVQLQTAFEGQRQGGNTNFNIAIIGSGIGGTSAAHFVRQALGSNVRIDVFEKESKVGGRMALVEVDQNLFEAGASVVHESNKYVGDFCDLLGIDKLSDVDWFGIYNGKEFLYTSTGYSLYDSVMLFLRYGFSLIKMGRFTAKTLADFVNIYKIQDDGQCFETVEGLLRRLGGQNFIELNRESSREALEKRGVTAGIISELATAVSRNNYGQDLGLNAFTGFVSLAGAQSGKLWATKGGNMKICEGMLERSNVNLMLDTKVQSISRKVVEDNRVKYSLNIVRNESKDEAKEAIIGGIVYDAVIIAVPLEVGTSFISCTNCNSKESQWPILEELGHYQLTVATFVKGHLNPKAFGLTRA…
aldehyde dehydrogenase IIII	ALDH3	Sma_018747-T1	MAEANIDYSDVVQQLRTTFRQGKTLPIWYRIGQLKQFLKMMTENKDLFVEALHQDLRKPKFESTMMEYTVVIGELMKFIDNLPEWASFQKTEADLLNKLNTCGIKYEPYGVALIIGAWNYPLLLLLQPFIGCLAAGNCAILKPSELSPATANLIESLLPRYLDEDCYKVIQGARDETTALLREKYDYIFYTGGHVVGKIIMQAAAKYLTPVTLELGGKSPCYVDSDCHFDITARRIVWGKTEVKLVQSLKKALREFYGENPKDSGDLARIINNRHFERLMKLLDKEKIVIGGETDEAERYIAPTVMNRVTLDDAIMKEEIFGPLLPIVNVANQSEAIKLIAEREKPLALYVFSNTKANIDTFLDKTSSGAVCVNDSIVQAAVPSIPFGGVGQSGIGAYH…

## Sheet: S7. Rhopilema esculentum
Gene	Abbreviation	Genome location	Sequence
acetyl-CoA C-acetyltransferase (mitochondrial-like)	ACAT1	Res_008235-T1	MAAVLSHQGKLLQSILPKSSFLRALSSQRRIDDVVIVSAKRTPIGSFRSALATIPAPKLGSVAIKAAIENAGLQPSDVGEVYMGNVLSAMSGQAPARQAAIGAGIPTTTPCTTINKVCASGMKAIMMASQAIATGCQDIMVAGGMESMSNVPNYVSRETPAYGGFRVEDGILYDGLTDVYNKFHMGVCGENTASMKGISREQQDEFAISSYTRSANAWKNGRIADEIVPVSVPQKKGKPDTIFAEDEEYKKANFDKFSGLRAVFKKDGTITAANASTLNDGAAALVLMAAETASQMNLKPLAKVVAIGDAAMDPIDFPIAPTDAMIKVLKLAGLRADEIDMIEINEAFSVVVLANIMNLNLDPAKVNMDGGAVSLGHPIGMSGARIIGHMVHQLESGKY…
hydroxymethylglutaryl-CoA synthase	HMGCS	Res_016592-T1	MSAERWPENVGILAMEVYFPSTFVSQDRLERHDGVGQGKYTIGLGQKKMSFCDDQEDIYSFCLTVVKGLLEKNRIDPRDIGRLEVGTETIIDKSKSIKTVLMQLFEKSGNSNIEGIDTTNACYGGTAALFNALNWIESSAWDGRYAIVVMGDIAIYAEGNARCTGGAGAIAFLVGKDAPLVIDRGLRGTHMQHCYDFYKPNMVSEYPVVDGKLSIQCYFTALDKCYQLYKNSFRRQHKDLQCDPNMESFNYFIFHTPFCKIVQKSFGRLMLHDLFSLKDGELTEEQKSKYSSLLEYREMKLEDTLTDQKSSKEIEKCAVECSKELFKKMTKPSLLLAENTGNMYTPSLYSGLASILINIDEEELVKKRIVLFSYGSGLASTMFSLKVCPEEYLRPKLTR…
hydroxymethylglutaryl-CoA reductase	HMGCR	Res_009537-T1	MEDVCSRNTFRFVKNLMNYPLECLLLYVSVSIGCFSIKGGLPGFENSTDGSIGKEFPIYQNVLYSVFTYGIIMTHAFIQIQRTLRRTLCSKQVIAILSVHGILSVVTFLSLSFLCTRRPDFLIIYRFAIPTFLFLMDWNRCSKVVSSVAGKFYFDKVSDARIAETFSHYGLSLLSESSLEGLVLGFGLSSGIAEVEVLCTFACLAIITSITSFFILLPAVTSIFIQLNENSSDSEKDNTEVTNQDERITYKRFLSSENEATGYRSNPLANHLRFIMCVGLFIVHVVNLSWHVVHRNRESSEKLHWLSLEQLFALSLVANFAFKYLLHELRESIETSAAGRRVRTISSSNTPVTESPAVAQQPPSRELNMMEKKGIEHLSDDEIVSLIESKQIAMHSLET…
mevalonate kinase	MVK	Res_006780-T1	MRRRVGVSAPGKVILHGEHAVVYGKEAIACSIEKRVTCLLEVSDSSNLITIRATSDNKTNEKSFELSAFLKWQAFVDDVSKPRSFDEEQLKDLQKLIGAEDDASVEAKLYLVCMFYYLAICSKFLKGSGNGLVINISSELPLGAGLGSSASVCVSLSCAFLALCCVISTDSHQQKDISQSDLQLVNSWAFEGEKILHGTPSGIDNSVVTFGGLVSFKKGVITNLPWSPHLEILLVYSKVPRSTKDLVKGVRDRREKMPRVYDALFDAIECLVQESKSNLLALEDAMQSEKNYEKCIQIMDRISDMVDINQNILRSIGVSHDSIESILMILRRFGLKGKLTGAGGGGCVFALVKPGQPEMENEATKELAKSGYSCWRVRIGGSGVKFIEPLNICANKPNE
phosphomevalonate kinase	PMVK	Res_010010-T1	MAGQRDYDPLVILVSGKRKSGKDYFSNTVHKKLGSDLSTILHISDPLKREYAKINSLNFDRLMDSSSYKEKYRIDMVEWGERKRKSDPTYFCRKAVETSLDNTVRIWIIADIRRFTDIYFFEQFKNLKVRIKAEDKIREKRGWIFTKGIDDCETETNLDDYANWDFVINNNDDSFQMEKEIEKLSSRLKELIC
diphosphomevalonate decarboxylase	DPMD	Res_005860-T1	MAELEEKSFAIFQARAELISGESSCDKSDVNDLGPSTLGLVGLTTTANYEEVVSEIANGGHIAAVTQNNTASPNSSHTVMKYHTSDIVMTESEGPHKIEALGDSPSSSSLKPTIDSAEIAKLVEVATEVEKEVTDPSCTGIVLPKIPSNLDIGMTEPERSDKVETLEETPQNSRLKPTIDSAEIAKLVEVATKVEKEVTNPTCTGTPLPKLPDSLDDNASASDVDKRFNSRYVSTFEEARKVIEAHEILTGTKYVIWRGLAGFGNASPQIKGRRILWQEMRKSTDQMRHGIERDNIPFIVCGEIIYDCVHGNDNHKSWKSLYAKRLKEKEEKGTPIKSRKRIASSKKVGCPARIYLKEVIKFPDHSSPKFTEFHKKGTAKRLRSDVESGKNVNFEKRIY…
isopentenyl-diphosphate Delta-isomerase	IPPI	Res_005839-T1	MSHFAIWRAAKTYISGITRRTYRIGHHAKNGRLLSTKMDVDTTSYDKSQVDQLEDRCIIVDKEDRIIGSTSKKDCHIAANRSEGDLKSAGGQLHRAFSVFLFNSKNELLLQKRSKLKITYPGCYTNTCCSHPRATNIEMNDHEHIGVKIAAQRRMQFELGIPATQVPIEDIHSLTRIHYSATAGDIWAENEVDHVLLIKKDVDICVNEDEVEDVKFLSTEGLDEFLKTIGPAGHSITPWFKFICETFLPGWWNEIKAGTSFKELKDDKIWYAGTIKWH
farnesyl diphosphate synthase	FPPS	Res_004067-T1	MAQQVSNKFEKYKQKFMDAFQPLINQALEEEQQVQELASPCQWIRSSFEYNALGGKCNRGLMVPVCLDYLRGGNLTQDEESKAIKLGWCVEILQAFLLVADDIVDRSELRRGKPCWYKNPHVGLVAVNDAFILESMVYRLVNQIFRSEKYYIRIVDLFHQVNHKTVFGQQLDLLTSQSGKKIDFDIFTIERYKAIIKFKTAYYSFYLPVVLAMTMAGIEDESMFNEAQQILLEMGEYFQVQDDYLDCYGDPSVTGKVGTDIQEGKCSWLIVQVLQRTTKEQRMSIKLEENYGIDDSASVDHIKKIFDDFKIPQLFEEYENDSYCRIQNLIETNCNSVPKEMFYALVKKIYKRQK
protein farnesyltransferase subunit beta	FNTB	Res_004480-T1	MAAFSGVLAGLADKLKFKDNGVQTETSVSQEDVEESLLKCYNAYAEVQDLQPNLLLFRERHVEYLRKGLHHLSSSYQCLDASRAWLCFWILHSLELLDVPIPCEDAERVARFLDKCQDKNGGFGGGPGQMPHLAPTYAAVCSLCILARFWEGAYDIIDRPALKQFLMYRRTPEGSFTMHRDGEVDIRGAYCAVVVARLTNIAEGLFEGTADWLASCQTYEGGFSGLPGLEAHGGYAFCGFAALALLGSENKANIKSLLRWVANRQMRLEGGFQGRTNKLVDGCYSFWQGGLFPILHNVLQMYDDEELSQEEWLFNQDALQQYVLLGCQNFNGGLLDKPGKSRDFYHTCYCLSGLSIAQNFIGDEVQNTKVVGSNKNLLKPTHPAYNICVESAYEALEYF…
prenyl protein peptidase (CAAX prenyl protease)	ste24	Res_008129-T1	MEWILSATIIFLWVMFVWELLLAFRQYQVYKNTKEIPSELKAHLKTETFEKSRLYEVDKSKLGFMSSTYSQIEATLILMFGGIPFLWELAGSIIGNFGFGSEYEITHSMMFMVLCLIYSTIRSLPWSLYGTFVVEESHGFNKQTLGFYFKDLVKRLILTCIISLPVTAVLIWIVRVGGSYFFVYAWAFTLAVSLFLMTIYHDYIAPWFDRFIQLPAGDLRSSIEKLATSIDFPLTKILVVEGSKRSAHSNAYFFGFFKNKRIVLFDTLLKESPFEKEKKEEELKKKEELEKEKVEEAKEAGNEEDENSDVKKEYQNEDTKIQENEKKEEKSGKGCSNEEILAVLGHELGHWKLNHTLKHLIIGQVNLFLDFFLFGLLMDMDILYTSFGFPDSKPVLIGL…
protein-S-isoprenylcysteine O-methyltransferase	ICMT	Res_010188-T1	MLCREGRVALLSFLSFAFITAYYISITFNYIPGRLSWAYLSFGFLSACVLTFFVPFPEVARNAAFIGTVFGAGVIIGNTHTAWNTLGWYMVALGFFHISEYLLTALYNYNELSIDSFILNHSFEYHIAIAASFVEFSAEAYFFPVMKTSTASRYISFIGLVLVIFGECMRKLAMITAKSNFSHLVQYRKIEGHQLVRHGVYSISRHPSYFGWFCFSTGTQLLLCNPICIPAFIFASWLFFRDRIKDEEYALVRFFGEDYIDFVKSVPTRIPFVTGIEEDIKEIESRSEN
Prenylcysteine oxidase	PCYOX	Res_003704-T1	MGVNAFTGFVSLAGAQSAKLWAVEGGNYQVCKRILEKSGANVKLNKYVKEIDKKIVDDKTIKYRLRTDDFDSGYVYDAIVVAVPLEVKSTKVKCIACSQWPDLENLGRYQRTVATFVKGERNHKAFGVKKASDLPVDIFTTENPALSFSSIGLQETVEGKPGATDGNPIYKVFSRNLLTEEELNHLFSVKLEVKSVDWLAYPHYHPPERFSPFKLDTGVFYVNAIERVASAMEMGAISGRNAALLVKKYLGSREESNAKSKKKAVKGEL
aldehyde dehydrogenase IIIIa	ALDH3a	Res_006421-T1	MAENIDYSDIVHHLRLSFNQGKIRPVEQRIQQLKQFLKMMTENKELFVEALHQDLRKPAFEATMMEYTVVVAELTKFIDNLPSWAAFQRTDADLMNKFNTCGIQYEPYGVALIIGAWNYPLLLLLQPLIGCIGAGNCAVLKPSELSPVTASLIESLVPRYLDEDCFRVIAGGKDETSALLRERFDYMFYTGGHVVGQIVMQAAAKYLTPVTLELGGKSPCYVDGDCNFDITARRIVWGKYVNCGQTCLAPDYILCTKETEEKLTLSLKKALKEFYGENPKESKDLARIINERHFQRIRNLINQEKVVIGGDVDEDEKYISPTVMTDVTSEDAVMKEEIFGPLLPIVKVISATEAVKFINKREKPLALYVFSKTQSIIDKFINETSSGAVCVNDSIVQAA…
aldehyde dehydrogenase IIIIb	ALDH3b	Res_006422-T1	MAENIDYSDIVHHLRLSFNQGKIRPVEQRIQQLKQFLKMMTENKELFVEALHQDLRKPAFEATIMEYTVVVAELTKFIDNLPSWAAFQRTDADLLNKFNTCGIQYEPYGVALIIGAWNYPLLLLLQPLIGCIGAGNCAVLKPSELSPVTASLIESLVPRYLDEDCFRVIAGGKDETSALLRERFDYMFYTGGHVVGQIVMQAAAKYLTPVTLELGGKSPCYVDGDCNFDITARRIIWGKYVNGGQTCLAPDYILCTKETEEKLTLSLKKALKEFYGENPKESKDLARIINERHFQRIRNLINQEKVVIGGDVDEDEKYISPTVMTDVTSEDAVMKEEIFGPLLPIVKVISATEAVKFINKREKPLALYVFSKTESIIDKFINETSSGAVCVNDSIVQAA…

## Sheet: S8. Hydra vulgaris
Gene	Abbreviation	NCBI reference	Sequence
acetyl-CoA C-acetyltransferase (mitochondrial-like)	ACAT1	XP_002157270.1	MASSFILKKNKILKILSRTFSISSHNNKAAYIVSAVRTPIGSFQSSLSSLSAPQLGSVAIKGAVENAKITVNDIQEVYMGHVCIAGLGQAPARQAALGAGLPQSADCTTINKVCASGMKSIMMAAQSISCGSNEVMVAGGQESMSNVPFYLKREPLSYGGNSLIDGIVFDGLTDAYDKIHMGLCAEGTVSKYHITREEQDAYAIASYTKSKAAWESGVFEKEVIPVSVPNKKGSPKIVSIDEEFTKVNFEKVPSLRPVFKKDGTITAANASTLNDGAAAMVLMSEPALKRHNSLPLAVIVGFADAACAPVDFSIAPALAIPKALKNSGLSISDMSMIEINEAFSSVVLANIKELSLDPSKVNIHGGAVSIGHPIGMSGCRIVAHLVHNLKRGEFGVAAI…
hydroxymethylglutaryl-CoA synthase	HMGCS	XP_002160068.1	MSNWPNNVGICYIEVYIPKYFVSQEKLEIFDGVSTGKYTIGLGQKNMGFFGDLEDINSLCLTVVHNLLENHKIDPKAIGRLEVGTETIIDKSKSVKTVLMQLFESYGNTDIEGVDTKNACYGGTSALFNAINWIESSYWDGRLAIVVTADIAVYAAGNARCTGGGGAIALVVGPNAPLVFDRGLRATHMAHVYDFYKPNLSSEYPVINGKLSVSSYISALDACYSQYRNKFMKKFSSEFFSLADIDFMVFHTPYCKLVQKSVGRCMLQDFLNGNDRTNGKYPLFEKYSHLSLKESLEDFDLLKDIERVSVAYSLDIFHKKTQLSTKLASLVGNMYTSSLYGSLVSLLMNVGENDLIGKRVLLFSYGSGLASSMFSLTICPSENLRSSLVTMLDSLQSIN…
hydroxymethylglutaryl-CoA reductase	HMGCR	XP_002157911.3	MENSLKNVIQFCCKRNIEVLLLTLTTCFVLISHIYHWNEYAFKTKMNMKMANVLIYDAILLNISILHSFIQISGIVRKAFIHQKKIILVNIILYCSFNCLCYMCILLLVVPDKSYLLRFSLPTMLFLFDWDKCGRISRSILYWHLKINGKAELVEKTTTLGHKLISQMVLKILFVIFGCLSGLEEIERLSLLTIVALVTNCITFVSIFPALMCFCSQVLKSSSLELQDVHSKIYLSQVMEELYPPIKSYSSPLYIRFIMCVVVTGLHLFNCIVYASGQSSIVVRIISLSTWNVSAEQLYMAVMVITLAYKYLSHEIKKSLPLSQLKPETTSCVGLSSCNTNNDLQKTEPLWNLTDNEIIQLCRNKCIPLHSLEQSLKDYARAVNIRRKIVSEKLFEIDA…
mevalonate kinase	MVK	XP_012563444.1	MKTTNSRCAVCNVNVNKNQKAVFCDSCLNWVHLKCNNLNDIDYQILKNSSKNYSWFCINCLVSIFPFNKETIIDNENLTNVDTKVKEIYQVSDFPIYSIFNTFNTHVDNNSKSQNLPINSYYTNVDDLKSIAADKSSFNVFHINISSLSKHFDDFENLLQSIKLEFDIIGLSETRLNKNRPQTSNITLNGYSHEHTPSESHAGGALLYINNRIAYKPRNDLLIYKPKELESIFIEIINPKKSNIIVSCIYRHPKMSLDNFLSFYLNLLLKNLTKENKTIFILGDFSIDLLKCDTDLYAKDFLDSLTSNYILPHIIHPTRICKTSKNIN
phosphomevalonate kinase	PMVK	XP_002163520.1	MVNSNKVIIVLSGKRKSGKDYIADKIFNKIGNDTCVQIKLANPIKMHFSKKFGLNFEELITSSPYKEEVRKEMILWGNEQRLTDPFVFCKMITNDAVSSRKNVWILTDARLRTDVEYFKKYAIKNNFHFICLRVVADVPTRQLRGWTFVEGVDDISSECGLDDYSDWDFVFLNSSGDNIEHNIESFCSKVKALLLKE
diphosphomevalonate decarboxylase	DPMD	XP_012564616.1	MKPNYFISLRVCSQEVLKNVSMLQKNISDQNSDYDPGFVDPRTAHLTLGVMGLKTCDFANVFSAMENVTTKVKEIITGDEILHFDGLANFGGEVLYLSVKKDDSYQRLLSLVEIFKTTFVQHNVPWNDEVFTPHVTVWKLSKNFSYFKKKKIKKIPKDLISISLNSYFGFQKIDQISLCSMNHSKEQDGYYKVIAFIDLKTGDFTNNKLESFLKVAALAPVNIAVIKYWGKRSEELNLPLNSSISVTLHSDDLCTKTEITLGDGEDDIICLNGIEESVSKNPRLKRCLKIVREHSKKFCSKEEKSKKCKIVSTNNFPTGAGLASSASGYACLAKCLGTVYDAYIDHSIIARLGSGSACRSMYGGFVKWQKGELSDGTDSIAVQVASENHWHGLRVLILV…
isopentenyl-diphosphate Delta-isomerase	IPPI	XP_012553843.1	MLKFLSRRMSSSYSLGIFSNASELQIQQMNEKIVLVDKNDKVLGSVSKRDSHELQIDGNSQLHRAFSVFLFNSKNELLLQQRSASKVTFPNYLTNTCCSHPRFNQEELVEYNHLGVKLAAQRRLLYELGIAEEQVPIEAMHHLTRIHYFAKYNHHWAEHELDHVILIKSDVDLSNINSDEVQHTQYVNQNQLRIMMDDKKFKATPWFRYIYEGFLFNWWSKLDDLSTCQDDLIHRAGNQTI
farnesyl diphosphate synthase	FPPS	XP_004206763.1	MDQTPYDLSSRILVYQEKFDLIFENIIKELVEVDAQNPQITEAAHSLRDALSYNAFDGKKSRGMMVICSLDFLKNGNVTNSEVDKALCLGWCVEILQAVFLVADDIMDRSEIRRGKPCWYKKCGLRAINDTYLMEQCIYALIDKHFMNEPYLVDLYKSFHRITYLTAMGQELDMLASEPNGNFTIRNFTEDKYKSIVKYKTAYYSFYLPVSLGMILANIKDMKLYAEVENILMKLGELFQIQDDYLDCYGDPAKIGKVGRDIEDGKCSWLIVQALRLASTEELLLLESNYGNENPTCVKIVKDLYVNLGLKEIFKKFEEECYTELLTLINKYENDFPKGLFLILLQKIYKRDK
protein farnesyltransferase subunit beta	FNTB	XP_002157517.3	MVLKRGIFLLKDDGFITHTTEEQRKVEKQVLSNYENVQDDKNNGIKLLRSKHISYLKKGLLQLSDSYECLDASRPWLCYWILHSLELLNEPIPEEVCQQVANFLDKCQNHDTGGFGGGPGQLSHLAPTYAAVCSLCILGKYWLAAYDIINREKLQKFLTSCRTVSGSFIMHHDGEEDIRGVYCAMVAARLTNVFTKEMFKGTADWLASCQTYEGGFGGLPGLEAHGGYTFCGYASLALLGQEQKARTKQLLKWVAFRQMKLEGGFQGRTNKLVDGCYSFWQGGIFPVIHSILQMYSDENLSNTNWMFDQSALEEYILVNCQWPQGGLIDKPGKSRDFYHTCYCLSGLSVAEHFIGDEVTNTHIEGSQTNLLQPIHPIFNICIDSANEALLHFNKLAVPS…
prenyl protein peptidase (CAAX prenyl protease)	ste24	XP_002154940.2	MVDPIFAGVLTFMWITFLWETYLSYRQHKVYLNTKDIPVELKDSLDKQTFEKSRLYQVDRSKFGFVSSIYSQLELTVILLFGGLPFLWAVSGSLNEALGFDATHEIKQSCVFLVLSTLFSTVTSLPWKLYSNFVIEERHGFNKQTLGFYFKDLVKKLVVTTAISLPVTSILIWIIKWGGQYFFIYTWLFALGVSLFMIAIYHDYIAPLFDRYIPLPEGHLRTIIEDLAKRVNFPLSKILVVEGSKRSSHSNAYFFGLYKKKVIVLFDTLLSVSPFEEEKKMKKVNDNVSEEAKEEQEKANDNDKGCTSEEILAVIGHELGHWKLNHTLKNLIISQINLILTFFVFGLLMDNKTLYKSFGFYSQEPTLIGLLIVFQFIFSPYNEVR
protein-S-isoprenylcysteine O-methyltransferase	ICMT	XP_002165132.3	MLCVEGRVALAAFISFAVLSLYQVRILCADYWSYEYCLLVFITAVSCTFALPYSGIVKRAGFLGTIFGGALVLIYFTVFPWKLLCVFLVALSFFHFSEYLLTAIYNEHTLNLSSFLINHSVEYQLAVVLSVSEFVVETLLLPSSKHFFLINFVGFILVLGGELLRKVSMVTAKSNFTHIVQDEKKESHILVTSGVYAWSRHPSYVGWFYWSIGTQIMLCNPICTVLYCYASWKFFYDRIRDEEFYLFKFFGKDYIDYVEKVPTRIPFANGLYDELKPFMAKSKETHK
Prenylcysteine oxidase	PCYOX	XP_002158745.2	MLKLISVTATATALSCFGCHSLYHSLNTKVECEIKEKNLTSNKKLDLNETCHKVAIIGSGIGGCSAAYFLRKLMPNVKIDVYEKSHIVGGRLSIVKVGDHEFEAGGSIIHNKNQYVVNFMKETGLQPNVKPEKNFGIYNNEHFVFVESGVKIYNFLKLLWRYGPYTLYKMNLVVNETLKQFDNIYSLQDYQKAYRTVEELLVDIGGEKILQYTKETLANVMLKEGVSKKLIDELITAAIRVNYGQNTNINAFAGLVALAGIQGDSLFSIKGGNYQICKNLLSISYVNLMLDQEISSIQKCYDNSTKKVYYNLEFNNDERSKVNYDCVIIAAPLEAPKCILKCNNCLNWPSTQGSFKQIFATFVQGCLKYDTFNCKSENEVPSFILTTENLKLKYTSIGV…
aldehyde dehydrogenase IIII	ALDH3	XP_002158535.3	MNEYFYSKDVSELRRSFREGKMKSLDSRLTQLRLLHKLLEEGENELCDAVYKDLKKCRVETNMMEFLQIRIELGNATQNLEKWMKPKQVKGDLINKLNTCQLHKDPLGVVLIIGAWNLPLWEIFLPLVGALSAGNCAILKPSELSPHTALAIEKLVPKYLSRDCVKVVNGGVAETTALLRERFDYIFYTGSTNVGRIVMKAAAEHLTPVTLELGGKCPAIVDSTSNFPVVAQRIAWSKFSTCGQLCLAVDYILCLPSCEEALVDALIASIKKFYGDNPKTCESYGRIVNKHHHQRITKLIDKSKVVYGGEIDEDDLYIAPTILTNVTPNDLIMKEEIFGPLLPIIAVSSLQEAVDFINERDKPLAVYMFSNDEKSISFVTSETSSGGMCVNDAAVHAAV…

## Sheet: S9. Helobdella robusta
Gene	Abbreviation	NCBI reference	Genome location
acetyl-CoA C-acetyltransferase (mitochondrial-like)	ACAT1	XP_009028636	MFIITSHVFKSNNFSKEVFIVSAVRTPIGSFQGSLSSMTATKLGACALKSALDKAGLQKDEIPEVYMGQVVQAACKQSPARQVALFAGLSESTEATTVNKVCASGMKAVMLAAQNIMCGHQDVMAAGGMESMSNVPFYMRRGNTVYGGMQLYDGIVYDGLTDVYNDIHMGVCAENIAKVLNISRAEQDEYAINSYRKSHEAGQKGIFKKEIVPVVVKDKKGKELTVDTDEEYSKFDVDKFKLLKPAFRKDGTVTAGNSSTLNDGACALILLSEGQLKSRKLNPLARIVGFADAATNPIDFTIAPSFAIPKLLKTTGWKIKDINRWEINEAFSVVALANIKKLGLDPTLVNVNGGAVSIGHPIGMSGARIIAHLVHNLKAGEKGVAAICNGGGAASSILI…
acetyl-CoA C-acetyltransferase (cytosolic-like)	ACAT2	XP_009011515	MTSTTTNDDVVIVSAVRTPIGSLNGSLSSLKASQLGEVVIREALKRAEVPGADVSEVIMGQVLTAGQGQNPARQASMGAGVPEKVPAWIVNQLCASGLRAVALAYQAVKLGDSKIVVAGGQESMSKAPHNMHMRCGVKFGDVSMTDSMLSDGLMDAMNNIHMGITAENVAKQYNITRCDQDGFALSSQLKCQQAQEGGFFNEEIVPVTVVLRQGSTTVNKDEFPRSGCTIEGFQKLKPAFLFDGSGSVTAGNSSGVNDGAAAVVVTSLTECKRRNLKPLARILSWHQVAVDPKIMGIAPIEAIQGAVSKAGLMLDDVDLFEINEAFASQSLAVLRSLNIHPSKVNVCGGAIALGHPIGASGARILVTLLHNLKRNNLRRGVAGLCVGGGMGVAMVVERIE
hydroxymethylglutaryl-CoA synthase	HMGCS	XP_009012462	MAWPKDVGILAIEVYFPYLYVDQSELEVFDNVSTGKYTIGLGQDKMGFCSDIEDINSLCLTVVSNLLEQNHIDTSEIGRLEVGTETIIDKSKSVKTFLMQLFKDNTDVEGIDTTNACYGGTSALFNCINWIESSAWDGRYALVVCGDIAVYASGNARPTGGAGAVAMLIGPHAPIIFERGIRSSHMKHAYDFYKPDLMSEYPVVDGKLSVECYLSALDQCYQLYKKKVAITSKGMKESAENSLPPPSSVSSSSTFTIQSADAFLFHSPYCKLVQKSLARLLFNDFLSSSSSSTTSPSFNHDDNASKLFADLERFRNVNLKESYFNKDLETSLMNASRDLYNSKTKPYLYLSNQIGNMYTPSLYAGLAVYIFRHKTVDEMLGKTIVLFSYGSGLASSMFS…
hydroxymethylglutaryl-CoA reductase	HMGCR	XP_009020661	MELIKNVFQQNKKEKELNSAVLKIMTIKEIDKFKDNLCNVQQDGKAMIFKLFQTHGQFCASRPWEVIFVSLTLVVCVASMTYVEPELSFRQKGSYQNKIDVMSSDTVVMSITKCVSLIYTYIQFSKLRRLGSKYFLAITVFLTMLFSFGISIAVGNFLGADLNQLSEALPFFLLLLDLSKACTLAKFALSSETQVDVVKNIGHGMALVGPLLTLDALVETLLIGVGTLSGLYQCICTLQAMCSFGCLSVITNYLAFMLFYPSCLSIVLEVGALTRDNRRMVQIQQLAKVWQTEDEDQKPNPVVQKIKIIMSTGLVFVHAHSRFFDKSTTATSFMGDLVPEPLANQASTSDLLSASADPHHYYPNQKFWQFLIYRSTTLTIDYVMTLSLTLLLLIKYIFI…
mevalonate kinase	MVK	XP_009012438	MDVSISVSAPGKLIMFGEHAVVYGKVILLNHINKQKALATSLAMKCNLYVKKVQEEIIRIKLFDFGQSYEWPLNHLASKINCLIFKFNDLSRALVGFEMAVESRLPIGAGLGSSAAFNVSLTAALLVLRGKIRLPEINDSNHRDVPTKVQLSRSDLQLINKWSFLAEKIIHGTPSGIDNSVATYGLS
phosphomevalonate kinase	PMVK	XP_009010053	MSTPKTIIILSGKRKSGKDFVASLLQEKLDPNRCAILRLSYPLKSQYSKDHGLDLEKLLDASDFKELYRADMIRWGEEKRNQDPMYFIRAISSEPGAEKPIWVVSDARRRSDMDCLHQLFPNIILSLRIHAEEIVRRERGWQFVHGVDDAESECGLDGYNSFDHHLENDGDVNKLNDVIDNILRSHHLLS
diphosphomevalonate decarboxylase	DPMD	XP_009029357	MVILSVTGRAPINIAVVKYWGKKDERLILPLNGSISGTLDLTHMCATTTVAISESFSEDQFWLNGLECSLSARFSIVLEAIKKRALENETIDREKLSWKIHICSKNNFPTAAGLASSAAGLACLVFCLARLYNIDGDVSGIARLGSGSACRSMYGGFVEWMVGECRDGRDSVAKQIIPANHWPNMAVLILVVNAGRKHTSSTSGMQTSVQTSRLLEHRAKLVVPDHIDLMRGALLQKDFQTFAQVTMKDSNSMHAVCMDTYPPIHYLTHVSHHIINLVHSINNYFRTCKVAYTFDAGPNACLYLLDDDLPTILSLIRYFYPKIQNVEEGGTDDDACRDGDVDEFVRGRKVKVDAVNEELINSMNITVLPGALSYVISTKIGDGPVLLSADDSLLNLETG…
isopentenyl-diphosphate Delta-isomerase	IPPI	XP_009010097	MEHGLNGKDDIQIKLMEEECILVDESDKKIGSASKKVCHKLENINKGMLHRAFSVFLFNSRNELLLQQRSLAKITYPDHWTNTCCSHPLNIPLELEEDDAIGVKRAAQRKLKHELGIESAEVPLDSFKYLMRIKYKSENVPADNTWGEHEIDYILIVQKDVTLNPNNNEVKETKYVDSQGLKKLLESESSGTLITPWFKLIANEFLDGWWNNLSSLNEVTQQTKIYKF
farnesyl diphosphate synthase	FPPS	XP_009028368	MESSRNLKMKFDDLFDVLVKDLTENQPADTSPALKWFQQVLLYNVPHGKKNRGLTVVQSYEFLIGEKKEMSDEDFKITAVVGWCIELLQAFFLVSDDVMDHSITRRGRPCWYTVPGVGLIAMNDALYIESSVYKLLKKYIRNKPYYIDIVDLFHETIHQTIVGQCLDLLTSKEVNLDGFTLDRYNAIVKYKTAYYSFHLPVACAIYMVGINDERSHQLAKDILLKMGEYFQVQDDYLDCFGDPELTGKLGTDIEDNKCSWLIVQAWSKADNRQKEILKVNYGKPEECNLKMVKMVYEELNLRTVYEDYEAKSFQEISKLIEGIDSCLPKTMFNEFAKKIYKRNK
protein farnesyltransferase subunit beta	FNTB	XP_009021181	MADLRSISENTKRFRCKSESYDTDTLSEQMNLEQKVGECFEKFKKLIEFDDDSSALELFRIRHSQFLIKGLEHLSASYSSLDASRTWLCYWILQSMSLLDINMTDEKLSCIIDFLSRCQNSTGGFGGGPGQYSHLAPTYAAVNALCIIGTEEAYKIINREAMFKFIMSVKCPDGSFRMQEDGEIDIRGAYCAASVARLLNIATPEMFDATPEWIVSCQTYEGGFAGCPGMEAHGGYSFCGLAALVLLGKECLCDHAALLRWTAMKQMSYEGGFQGRTNKLVDGCYSFWQGGIFPILHTILTKQGDNALSYEGWMFHQKALQEYLLICCQHASGGLVDKPEKARDYYHTCYCLSGLSIAQHFTEGKLSSETVVGNKSNKIGRTHPLFNITITAVDKAHEY…
prenyl protein peptidase (CAAX prenyl protease)	ste24	XP_009028164	MATTELIKAFFEEVNERVSSIFKKCDLLLCTLAFLWFMFIWELYLAYRQRKIFKNVTVRPKVIESIMDSESFEKARLYNLDKSNFAFWSGLYSQIETTVIIWFFLLSYAWDWSENIVVYFGLNKDYEITQSLVFTSITSLYSLITSLPWSLYSTFVLEQKHGFNNQLRKANMPETDENLKLNSKNSKRGDDLVLRKDDDDDNAGDEVDVRERLIKEREANDEEDSEKDSKAAEAATMAATTSSQEEKEKEKKKKMGCNVNEILGVLAHELGHWSYNHILKNLIFSQVNLFLMFFLFAIFSNNKILYESFGFVNEQPTMIGLVIIFQFLLSPYNELLQFVMIVYSRRCEFQADGFACKLGYCRYIKSALVKLNLDNLSFPITDKLYSTFHYSHPPLLERL…
protein-S-isoprenylcysteine O-methyltransferase	ICMT	XP_009009408	MACTPSLMSFATFCSGLLICLIDLSSDSDQFIYISFLYVLIFCSIIKFFFNSTNFQISLRSYMLGSAFSYGIMLAFSDMSLRLCGWYIAALAFFHWSEYFATSITNPQNLNLDSFLLNHSREYHLAVVASFIEYVLEWMVIPYLSLPHIYSYIGLTMVVAGEILRKGAMFNAGSNFNHYIRDRRENDHQLVTTGLYAIFRHPSYVGWMCWSVGTQVMIGNPACTVLYFIFTWFFFRERVAAEEYTLYKFFGSSYAEYKRNVPSGLPFIYGYDPQ
aldehyde dehydrogenase IIII	ALDH3	XP_009023429	MAAYNKVVSDLHASFATGKTKTKEWRMAQLLALLNFIEKESDGIAEALAKDLSKPFLESIVFECDTVRNEIVEALDKLDEWMGKKKAEKNLLTLLDSAFVMSEPLGVVLIIGAWNYPFQLTLGPLVGAIAAGNCAIVKPSEISISSSQFMEKKLLEYLDPECIKIITGGVPETTSLLTNRFDHIFYTGSTAVGKIIYKAAAEHLTPVTLELGGKSPAIIDNTSDLAIVARRMMWGKLCNSGQTCISPDYVLCTKENLNFLIEECKSAIYEFHNGDSKRTPHFSRIINKHHFQRLKQMLDKTEGTVAYGGTIDEDSLYISPTLLVNVKESDCVMQEEIFGPIMPFLTVSDMDEAIEFVNKRPKPLVIYLFTKDNQLIKQVSRETLSGAMVTNDVFMNMSL…

[truncated: 6 more sheets: S10. Caenorhabditis elegans, S11. Branchiostoma lanceolatum, S12. Branchiostoma floridae, S13. Branchiostoma belcheri, S14. Ciona intestinalis, S15 S. purpuratus]
